# Supplementary material for: Bis(2-methoxy­phenolato-κ2 O,O′)copper(II)
Source: Acta Crystallogr Sect E Struct Rep Online. 2009 Sep 12;65(Pt 10):m1208. doi: 10.1107/S160053680903582X (PMC2970257; doi:10.1107/S160053680903582X)
Supplement: Supplementary file 1 [file e-65-m1208-sup1.cif]

##############################################################################
###                                                                        ###
###        Electronic paper (Acta Crystallographica Section E)             ###
###                                                                        ###
##############################################################################
#                                                                            #
# This CIF contains the data in a paper accepted for publication in Acta     #
# Crystallographica Section E. It conforms to the requirements of Notes      #
# for Authors for Section E, and has been peer reviewed under the auspices   #
# of the IUCr Commission on Journals.                                        #
#                                                                            #
# Full details of the Crystallographic Information File format               #
# are given in the paper "The Crystallographic Information File (CIF):       #
# a New Standard Archive File for Crystallography" by S. R. Hall, F. H.      #
# Allen and I. D. Brown [Acta Cryst. (1991), A47, 655-685].                  #
#                                                                            #
# The current version of the core CIF dictionary is obtainable from          #
# ftp://ftp.iucr.org/pub/cif_core.dic. The current version number is 2.4.    #
#                                                                            #
# Software is freely available for graphical display of the structure(s) in  #
# this CIF.  For information consult the CIF home page http://www.iucr.org/  #
# cif/home.html                                                              #
#                                                                            #
# This file may be used for bona fide research purposes within the           #
# scientific community so long as proper attribution is given to the journal # 
# article from which it was obtained.                                        #
#                                                                            #
##############################################################################
                                             
data_I
_audit_creation_method     SHELXL-97
_chemical_name_systematic
;
Bis(2-methoxyphenolato-\k^2^<i>O</i>,<i>O</i>')copper(II)
;
_chemical_name_common     ?
_chemical_formula_moiety     'C16 H14 Cu O4'
_chemical_formula_sum     'C16 H14 Cu O4'
_chemical_formula_iupac     '[Cu (C7 H7 O2)2]'
_chemical_formula_weight     333.82
_chemical_melting_point     ?
_symmetry_cell_setting     triclinic
_symmetry_space_group_name_H-M     'P -1'
_symmetry_space_group_name_Hall     '-P 1'
loop_
    _symmetry_equiv_pos_as_xyz
    'x, y, z'
    '-x, -y, -z'
_cell_length_a     9.5190(19)
_cell_length_b     11.540(2)
_cell_length_c     12.488(3)
_cell_angle_alpha     102.83(3)
_cell_angle_beta     103.93(3)
_cell_angle_gamma     111.20(3)
_cell_volume     1166.7(6)
_cell_formula_units_Z     3
_cell_measurement_reflns_used     4216
_cell_measurement_theta_min     3.09
_cell_measurement_theta_max     25.25
_cell_measurement_temperature     293(2)
_exptl_crystal_description     block
_exptl_crystal_colour     blue
_exptl_crystal_size_max     0.23
_exptl_crystal_size_mid     0.12
_exptl_crystal_size_min     0.08
_exptl_crystal_density_diffrn     1.425
_exptl_crystal_density_meas     ?
_exptl_crystal_density_method     'not measured'
_exptl_crystal_F_000     513
_exptl_absorpt_coefficient_mu     1.415
_exptl_absorpt_correction_type     'multi-scan'
_exptl_absorpt_process_details     '(SADABS; Sheldrick, 1996)'
_exptl_absorpt_correction_T_min     0.656
_exptl_absorpt_correction_T_max     0.857
_exptl_special_details
;
;
_diffrn_ambient_temperature     293(2)
_diffrn_radiation_type     MoK\a
_diffrn_radiation_wavelength     0.71073
_diffrn_radiation_source     'fine-focus sealed tube'
_diffrn_radiation_monochromator     graphite
_diffrn_measurement_device_type     'Bruker P4'
_diffrn_measurement_method     \w
_diffrn_detector_area_resol_mean     ?
_diffrn_reflns_number     6930
_diffrn_reflns_av_R_equivalents     0.0371
_diffrn_reflns_av_sigmaI/netI     0.0585
_diffrn_reflns_theta_min     3.09
_diffrn_reflns_theta_max     25.25
_diffrn_reflns_theta_full     25.25
_diffrn_measured_fraction_theta_max     0.988
_diffrn_measured_fraction_theta_full     0.988
_diffrn_reflns_limit_h_min     -11
_diffrn_reflns_limit_h_max     11
_diffrn_reflns_limit_k_min     -13
_diffrn_reflns_limit_k_max     13
_diffrn_reflns_limit_l_min     -14
_diffrn_reflns_limit_l_max     12
_diffrn_standards_number     ?
_diffrn_standards_interval_count     ?
_diffrn_standards_interval_time     ?
_diffrn_standards_decay_%     ?
_refine_special_details
;
Refinement of <i>F</i>^2^ against ALL reflections. The weighted <i>R</i>-factor
<i>wR</i> and goodness of fit <i>S</i> are based on <i>F</i>^2^, conventional
<i>R</i>-factors <i>R</i> are based on <i>F</i>, with <i>F</i> set to zero for
negative <i>F</i>^2^. The threshold expression of <i>F</i>^2^ >
\s(<i>F</i>^2^) is used only for calculating <i>R</i>-factors(gt) <i>etc</i>.
and is not relevant to the choice of reflections for refinement.
<i>R</i>-factors based on <i>F</i>^2^ are statistically about twice as large
as those based on <i>F</i>, and <i>R</i>- factors based on ALL data will be
even larger.
;
_reflns_number_total     4164
_reflns_number_gt     3466
_reflns_threshold_expression     I>2\s(I)
_refine_ls_structure_factor_coef     Fsqd
_refine_ls_matrix_type     full
_refine_ls_R_factor_all     0.0641
_refine_ls_R_factor_gt     0.0514
_refine_ls_wR_factor_gt     0.1192
_refine_ls_wR_factor_ref     0.1293
_refine_ls_goodness_of_fit_ref     0.932
_refine_ls_restrained_S_all     0.938
_refine_ls_number_reflns     4164
_refine_ls_number_parameters     289
_refine_ls_number_restraints     4
_refine_ls_hydrogen_treatment     constr
_refine_ls_weighting_scheme     calc
_refine_ls_weighting_details
            'calc w=1/[\s^2^(Fo^2^)+(0.0653P)^2^+1.5P] where P=(Fo^2^+2Fc^2^)/3'
_atom_sites_solution_hydrogens     geom
_atom_sites_solution_primary     direct
_atom_sites_solution_secondary     difmap
_refine_ls_shift/su_max     0.001
_refine_ls_shift/su_mean     0.000
_refine_diff_density_max     0.699
_refine_diff_density_min     -0.628
_refine_ls_extinction_method     none
_refine_ls_extinction_coef     ?
loop_
    _atom_type_symbol
    _atom_type_description
    _atom_type_scat_dispersion_real
    _atom_type_scat_dispersion_imag
    _atom_type_scat_source
    'C' 'C' 0.0033 0.0016
                         'International Tables Vol C Tables 4.2.6.8 and 6.1.1.4'
    'H' 'H' 0.0000 0.0000
                         'International Tables Vol C Tables 4.2.6.8 and 6.1.1.4'
    'N' 'N' 0.0061 0.0033
                         'International Tables Vol C Tables 4.2.6.8 and 6.1.1.4'
    'O' 'O' 0.0106 0.0060
                         'International Tables Vol C Tables 4.2.6.8 and 6.1.1.4'
    'Cl' 'Cl' 0.1484 0.1585
                         'International Tables Vol C Tables 4.2.6.8 and 6.1.1.4'
    'Cu' 'Cu' 0.3201 1.2651
                         'International Tables Vol C Tables 4.2.6.8 and 6.1.1.4'
_computing_data_collection     'XSCANS (Bruker, 1997)'
_computing_cell_refinement     'XSCANS (Bruker, 1997)'
_computing_data_reduction     'SHELXTL (Sheldrick, 2008)'
_computing_structure_solution     'SHELXS97 (Sheldrick, 2008)'
_computing_structure_refinement     'SHELXL97 (Sheldrick, 2008)'
_computing_molecular_graphics     'SHELXTL (Sheldrick, 2008)'
_computing_publication_material     'SHELXTL (Sheldrick, 2008)'
loop_
    _atom_site_type_symbol
    _atom_site_label
    _atom_site_fract_x
    _atom_site_fract_y
    _atom_site_fract_z
    _atom_site_U_iso_or_equiv
    _atom_site_adp_type
    _atom_site_calc_flag
    _atom_site_refinement_flags
    _atom_site_occupancy
    _atom_site_disorder_assembly
    _atom_site_disorder_group
    Cu Cu1 0.52201(5) 0.70662(4) 0.76824(4) 0.03605(16) Uani d U 1 . .
    Cu Cu2 0.5000 1.0000 0.5000 0.03477(19) Uani d S 1 . .
    C C1 0.1962(4) 0.5274(4) 0.7391(3) 0.0393(9) Uani d . 1 . .
    C C2 0.0931(5) 0.4117(4) 0.7551(4) 0.0544(11) Uani d . 1 . .
    H H2 0.1388 0.3665 0.7934 0.065 Uiso calc R 1 . .
    C C3 -0.0719(6) 0.3655(5) 0.7154(5) 0.0700(14) Uani d . 1 . .
    H H3 -0.1355 0.2901 0.7273 0.084 Uiso calc R 1 . .
    C C4 -0.1437(6) 0.4304(6) 0.6579(5) 0.0746(15) Uani d . 1 . .
    H H4 -0.2552 0.3979 0.6298 0.090 Uiso calc R 1 . .
    C C5 -0.0486(5) 0.5435(5) 0.6426(4) 0.0628(13) Uani d . 1 . .
    H H5 -0.0982 0.5867 0.6046 0.075 Uiso calc R 1 . .
    C C6 0.1233(4) 0.5970(4) 0.6827(3) 0.0418(9) Uani d . 1 . .
    C C7 0.2162(4) 0.7193(4) 0.6650(3) 0.0419(9) Uani d U 1 . .
    C C8 0.1304(5) 0.7895(5) 0.6067(4) 0.0573(12) Uani d . 1 . .
    H H8A 0.2086 0.8694 0.6053 0.086 Uiso calc R 1 . .
    H H8B 0.0672 0.8107 0.6502 0.086 Uiso calc R 1 . .
    H H8C 0.0613 0.7328 0.5278 0.086 Uiso calc R 1 . .
    C C9 0.8449(4) 0.8867(4) 0.7933(4) 0.0414(9) Uani d . 1 . .
    C C10 0.9435(5) 1.0056(4) 0.7786(4) 0.0559(11) Uani d . 1 . .
    H H10 0.8951 1.0450 0.7342 0.067 Uiso calc R 1 . .
    C C11 1.1084(6) 1.0620(5) 0.8293(5) 0.0699(14) Uani d . 1 . .
    H H11 1.1699 1.1386 0.8180 0.084 Uiso calc R 1 . .
    C C12 1.1844(5) 1.0075(5) 0.8966(5) 0.0727(15) Uani d . 1 . .
    H H12 1.2960 1.0477 0.9315 0.087 Uiso calc R 1 . .
    C C13 1.0938(5) 0.8930(5) 0.9118(4) 0.0605(12) Uani d . 1 . .
    H H13 1.1464 0.8563 0.9565 0.073 Uiso calc R 1 . .
    C C14 0.9226(4) 0.8284(4) 0.8617(3) 0.0410(9) Uani d . 1 . .
    C C15 0.8344(4) 0.7091(4) 0.8844(3) 0.0425(9) Uani d . 1 . .
    C C16 0.9244(6) 0.6458(5) 0.9492(5) 0.0648(13) Uani d . 1 . .
    H H16A 0.8485 0.5657 0.9520 0.097 Uiso calc R 1 . .
    H H16B 0.9902 0.7058 1.0277 0.097 Uiso calc R 1 . .
    H H16C 0.9915 0.6259 0.9089 0.097 Uiso calc R 1 . .
    C C17 0.4664(4) 0.8676(4) 0.2612(3) 0.0362(8) Uani d . 1 . .
    C C18 0.4051(5) 0.8508(4) 0.1408(3) 0.0453(9) Uani d . 1 . .
    H H18 0.3634 0.9074 0.1197 0.054 Uiso calc R 1 . .
    C C19 0.4051(5) 0.7535(4) 0.0537(4) 0.0472(10) Uani d . 1 . .
    H H19 0.3619 0.7437 -0.0247 0.057 Uiso calc R 1 . .
    C C20 0.4707(5) 0.6694(4) 0.0840(4) 0.0465(10) Uani d . 1 . .
    H H20 0.4724 0.6042 0.0259 0.056 Uiso calc R 1 . .
    C C21 0.5329(4) 0.6839(4) 0.2007(4) 0.0423(9) Uani d . 1 . .
    H H21 0.5776 0.6283 0.2197 0.051 Uiso calc R 1 . .
    C C22 0.5311(4) 0.7810(3) 0.2934(3) 0.0336(8) Uani d . 1 . .
    C C23 0.5920(4) 0.7872(4) 0.4156(3) 0.0378(8) Uani d U 1 . .
    C C24 0.6642(7) 0.6950(5) 0.4440(4) 0.0690(14) Uani d . 1 . .
    H H24A 0.6945 0.7098 0.5267 0.104 Uiso calc R 1 . .
    H H24B 0.7576 0.7121 0.4218 0.104 Uiso calc R 1 . .
    H H24C 0.5861 0.6049 0.4013 0.104 Uiso calc R 1 . .
    O O1 0.3522(3) 0.5619(2) 0.7790(2) 0.0421(6) Uani d . 1 . .
    O O2 0.3737(4) 0.7706(3) 0.6987(3) 0.0619(8) Uani d U 1 . .
    O O3 0.6876(3) 0.8377(3) 0.7402(3) 0.0506(7) Uani d . 1 . .
    O O4 0.6767(4) 0.6530(3) 0.8491(3) 0.0633(9) Uani d U 1 . .
    O O5 0.4601(4) 0.9650(3) 0.3363(2) 0.0488(7) Uani d . 1 . .
    O O6 0.5830(4) 0.8684(3) 0.5029(3) 0.0571(8) Uani d U 1 . .
loop_
    _atom_site_aniso_label
    _atom_site_aniso_U_11
    _atom_site_aniso_U_22
    _atom_site_aniso_U_33
    _atom_site_aniso_U_12
    _atom_site_aniso_U_13
    _atom_site_aniso_U_23
    Cu1 0.0312(3) 0.0370(3) 0.0406(3) 0.0157(2) 0.0112(2) 0.0147(2)
    Cu2 0.0444(4) 0.0352(3) 0.0314(4) 0.0241(3) 0.0137(3) 0.0117(3)
    C1 0.038(2) 0.039(2) 0.039(2) 0.0164(16) 0.0172(17) 0.0062(17)
    C2 0.051(2) 0.046(2) 0.066(3) 0.017(2) 0.027(2) 0.020(2)
    C3 0.049(3) 0.062(3) 0.087(4) 0.007(2) 0.034(3) 0.021(3)
    C4 0.034(2) 0.080(4) 0.093(4) 0.011(2) 0.020(2) 0.026(3)
    C5 0.038(2) 0.078(3) 0.064(3) 0.023(2) 0.012(2) 0.021(3)
    C6 0.0350(19) 0.048(2) 0.039(2) 0.0179(17) 0.0128(17) 0.0089(18)
    C7 0.0368(18) 0.053(2) 0.037(2) 0.0237(18) 0.0122(16) 0.0116(19)
    C8 0.052(2) 0.070(3) 0.061(3) 0.037(2) 0.016(2) 0.027(3)
    C9 0.036(2) 0.043(2) 0.043(2) 0.0142(17) 0.0169(17) 0.0146(19)
    C10 0.052(3) 0.050(3) 0.066(3) 0.017(2) 0.023(2) 0.027(2)
    C11 0.056(3) 0.056(3) 0.079(4) 0.003(2) 0.029(3) 0.022(3)
    C12 0.035(2) 0.073(3) 0.084(4) 0.003(2) 0.016(2) 0.020(3)
    C13 0.037(2) 0.078(3) 0.057(3) 0.021(2) 0.008(2) 0.023(3)
    C14 0.0334(19) 0.047(2) 0.038(2) 0.0156(17) 0.0107(16) 0.0122(18)
    C15 0.037(2) 0.055(2) 0.037(2) 0.0239(18) 0.0115(17) 0.0163(19)
    C16 0.057(3) 0.081(3) 0.066(3) 0.038(3) 0.014(2) 0.040(3)
    C17 0.0349(18) 0.0349(19) 0.035(2) 0.0156(16) 0.0097(16) 0.0073(17)
    C18 0.048(2) 0.050(2) 0.038(2) 0.0260(19) 0.0090(18) 0.0129(19)
    C19 0.052(2) 0.049(2) 0.031(2) 0.0178(19) 0.0122(18) 0.0062(19)
    C20 0.054(2) 0.039(2) 0.041(2) 0.0181(18) 0.0202(19) 0.0031(18)
    C21 0.043(2) 0.034(2) 0.052(3) 0.0194(17) 0.0206(19) 0.0093(18)
    C22 0.0306(17) 0.0305(18) 0.039(2) 0.0132(14) 0.0133(15) 0.0089(16)
    C23 0.0389(19) 0.0342(19) 0.046(2) 0.0214(16) 0.0170(17) 0.0123(17)
    C24 0.100(4) 0.081(3) 0.055(3) 0.071(3) 0.024(3) 0.023(3)
    O1 0.0376(14) 0.0390(14) 0.0541(17) 0.0187(11) 0.0173(12) 0.0189(13)
    O2 0.0529(17) 0.065(2) 0.074(2) 0.0300(15) 0.0214(16) 0.0286(18)
    O3 0.0351(14) 0.0563(17) 0.065(2) 0.0183(13) 0.0134(13) 0.0364(16)
    O4 0.0519(18) 0.065(2) 0.079(2) 0.0271(16) 0.0203(16) 0.0362(18)
    O5 0.079(2) 0.0494(16) 0.0350(15) 0.0463(15) 0.0201(14) 0.0154(13)
    O6 0.0668(19) 0.0625(19) 0.0566(19) 0.0401(16) 0.0235(16) 0.0246(16)
_geom_special_details
;
All e.s.d.'s (except the e.s.d. in the dihedral angle between two l.s. planes)
are estimated using the full covariance matrix. The cell e.s.d.'s are taken
into account individually in the estimation of e.s.d.'s in distances, angles
and torsion angles; correlations between e.s.d.'s in cell parameters are only
used when they are defined by crystal symmetry. An approximate (isotropic)
treatment of cell e.s.d.'s is used for estimating e.s.d.'s involving l.s.
planes.
;
loop_
    _geom_bond_atom_site_label_1
    _geom_bond_atom_site_label_2
    _geom_bond_site_symmetry_2
    _geom_bond_distance
    _geom_bond_publ_flag
    Cu1 O1 . 1.916(3) ?
    Cu1 O3 . 1.916(3) ?
    Cu1 O2 . 1.934(3) ?
    Cu1 O4 . 1.947(3) ?
    Cu2 O5 2_676 1.906(3) ?
    Cu2 O5 . 1.906(3) ?
    Cu2 O6 2_676 1.952(3) ?
    Cu2 O6 . 1.952(3) ?
    C1 O1 . 1.319(4) ?
    C1 C6 . 1.430(5) ?
    C1 C2 . 1.432(6) ?
    C2 C3 . 1.379(6) ?
    C2 H2 . 0.9300 ?
    C3 C4 . 1.384(7) ?
    C3 H3 . 0.9300 ?
    C4 C5 . 1.378(7) ?
    C4 H4 . 0.9300 ?
    C5 C6 . 1.431(5) ?
    C5 H5 . 0.9300 ?
    C6 C7 . 1.467(6) ?
    C7 O2 . 1.311(5) ?
    C7 C8 . 1.519(5) ?
    C8 H8A . 0.9600 ?
    C8 H8B . 0.9600 ?
    C8 H8C . 0.9600 ?
    C9 O3 . 1.321(4) ?
    C9 C14 . 1.428(5) ?
    C9 C10 . 1.436(6) ?
    C10 C11 . 1.374(7) ?
    C10 H10 . 0.9300 ?
    C11 C12 . 1.378(7) ?
    C11 H11 . 0.9300 ?
    C12 C13 . 1.375(7) ?
    C12 H12 . 0.9300 ?
    C13 C14 . 1.423(5) ?
    C13 H13 . 0.9300 ?
    C14 C15 . 1.460(6) ?
    C15 O4 . 1.311(5) ?
    C15 C16 . 1.518(5) ?
    C16 H16A . 0.9600 ?
    C16 H16B . 0.9600 ?
    C16 H16C . 0.9600 ?
    C17 O5 . 1.325(4) ?
    C17 C18 . 1.417(5) ?
    C17 C22 . 1.429(5) ?
    C18 C19 . 1.380(6) ?
    C18 H18 . 0.9300 ?
    C19 C20 . 1.401(6) ?
    C19 H19 . 0.9300 ?
    C20 C21 . 1.380(6) ?
    C20 H20 . 0.9300 ?
    C21 C22 . 1.430(5) ?
    C21 H21 . 0.9300 ?
    C22 C23 . 1.471(5) ?
    C23 O6 . 1.313(5) ?
    C23 C24 . 1.520(5) ?
    C24 H24A . 0.9600 ?
    C24 H24B . 0.9600 ?
    C24 H24C . 0.9600 ?
loop_
    _geom_angle_atom_site_label_1
    _geom_angle_atom_site_label_2
    _geom_angle_atom_site_label_3
    _geom_angle_site_symmetry_1
    _geom_angle_site_symmetry_3
    _geom_angle
    _geom_angle_publ_flag
    O1 Cu1 O3 . . 173.38(12) ?
    O1 Cu1 O2 . . 91.92(12) ?
    O3 Cu1 O2 . . 88.35(12) ?
    O1 Cu1 O4 . . 89.17(12) ?
    O3 Cu1 O4 . . 91.05(12) ?
    O2 Cu1 O4 . . 175.72(15) ?
    O5 Cu2 O5 2_676 . 180.0000(10)
                                 ?
    O5 Cu2 O6 2_676 2_676 92.29(12) ?
    O5 Cu2 O6 . 2_676 87.71(12) ?
    O5 Cu2 O6 2_676 . 87.71(12) ?
    O5 Cu2 O6 . . 92.29(12) ?
    O6 Cu2 O6 2_676 . 180.0000(10)
                                 ?
    O1 C1 C6 . . 125.1(3) ?
    O1 C1 C2 . . 116.9(4) ?
    C6 C1 C2 . . 118.0(3) ?
    C3 C2 C1 . . 121.9(4) ?
    C3 C2 H2 . . 119.1 ?
    C1 C2 H2 . . 119.1 ?
    C2 C3 C4 . . 120.5(5) ?
    C2 C3 H3 . . 119.8 ?
    C4 C3 H3 . . 119.8 ?
    C3 C4 C5 . . 119.5(4) ?
    C3 C4 H4 . . 120.3 ?
    C5 C4 H4 . . 120.3 ?
    C4 C5 C6 . . 122.7(5) ?
    C4 C5 H5 . . 118.7 ?
    C6 C5 H5 . . 118.7 ?
    C1 C6 C5 . . 117.5(4) ?
    C1 C6 C7 . . 123.1(3) ?
    C5 C6 C7 . . 119.4(4) ?
    O2 C7 C6 . . 121.4(3) ?
    O2 C7 C8 . . 118.5(4) ?
    C6 C7 C8 . . 120.1(3) ?
    C7 C8 H8A . . 109.5 ?
    C7 C8 H8B . . 109.5 ?
    H8A C8 H8B . . 109.5 ?
    C7 C8 H8C . . 109.5 ?
    H8A C8 H8C . . 109.5 ?
    H8B C8 H8C . . 109.5 ?
    O3 C9 C14 . . 124.7(3) ?
    O3 C9 C10 . . 117.0(4) ?
    C14 C9 C10 . . 118.3(4) ?
    C11 C10 C9 . . 120.8(4) ?
    C11 C10 H10 . . 119.6 ?
    C9 C10 H10 . . 119.6 ?
    C10 C11 C12 . . 121.3(4) ?
    C10 C11 H11 . . 119.3 ?
    C12 C11 H11 . . 119.3 ?
    C11 C12 C13 . . 119.4(4) ?
    C11 C12 H12 . . 120.3 ?
    C13 C12 H12 . . 120.3 ?
    C12 C13 C14 . . 122.6(4) ?
    C12 C13 H13 . . 118.7 ?
    C14 C13 H13 . . 118.7 ?
    C13 C14 C9 . . 117.6(4) ?
    C13 C14 C15 . . 119.4(4) ?
    C9 C14 C15 . . 123.0(3) ?
    O4 C15 C14 . . 121.6(3) ?
    O4 C15 C16 . . 118.1(4) ?
    C14 C15 C16 . . 120.3(3) ?
    C15 C16 H16A . . 109.5 ?
    C15 C16 H16B . . 109.5 ?
    H16A C16 H16B . . 109.5 ?
    C15 C16 H16C . . 109.5 ?
    H16A C16 H16C . . 109.5 ?
    H16B C16 H16C . . 109.5 ?
    O5 C17 C18 . . 116.4(3) ?
    O5 C17 C22 . . 124.8(3) ?
    C18 C17 C22 . . 118.8(3) ?
    C19 C18 C17 . . 122.2(4) ?
    C19 C18 H18 . . 118.9 ?
    C17 C18 H18 . . 118.9 ?
    C18 C19 C20 . . 119.6(4) ?
    C18 C19 H19 . . 120.2 ?
    C20 C19 H19 . . 120.2 ?
    C21 C20 C19 . . 119.7(4) ?
    C21 C20 H20 . . 120.2 ?
    C19 C20 H20 . . 120.2 ?
    C20 C21 C22 . . 122.5(4) ?
    C20 C21 H21 . . 118.7 ?
    C22 C21 H21 . . 118.7 ?
    C17 C22 C21 . . 117.2(3) ?
    C17 C22 C23 . . 122.9(3) ?
    C21 C22 C23 . . 119.9(3) ?
    O6 C23 C22 . . 122.3(3) ?
    O6 C23 C24 . . 117.6(4) ?
    C22 C23 C24 . . 120.1(3) ?
    C23 C24 H24A . . 109.5 ?
    C23 C24 H24B . . 109.5 ?
    H24A C24 H24B . . 109.5 ?
    C23 C24 H24C . . 109.5 ?
    H24A C24 H24C . . 109.5 ?
    H24B C24 H24C . . 109.5 ?
    C1 O1 Cu1 . . 127.9(2) ?
    C7 O2 Cu1 . . 130.4(3) ?
    C9 O3 Cu1 . . 127.4(2) ?
    C15 O4 Cu1 . . 130.0(3) ?
    C17 O5 Cu2 . . 127.9(2) ?
    C23 O6 Cu2 . . 129.0(3) ?
data_global
_journal_date_recd_electronic     2009-07-02
_journal_date_accepted     2009-09-04
_journal_name_full     'Acta Crystallographica, Section E'
_journal_year     2009
_journal_volume     65
_journal_issue     10
_journal_page_first     m1208
_journal_page_last     m1208
_journal_paper_category     QM
_journal_coeditor_code     GW2068
_publ_contact_author
;
      Zhang, Shu Hua
      School of chemistry and bioengineering,
      Guilin University of Technology,
      Guilin, 541004
      P. R. china
;
_publ_contact_author_email     zsh720108@163.com
_publ_contact_author_fax     '86 773 5996672'
_publ_contact_author_phone     '86 773 589653'
_publ_section_title
;
Bis(2-methoxyphenolato-\k^2^<i>O</i>,<i>O</i>')copper(II)
;
loop_
    _publ_author_name
    _publ_author_address
    'Mao, Guo-Zhu'
;
School of Environmental Science and Technology,
Tianjin University, Tianjin 300072,
People's Republic of China
;
    'Nong, Xiu-Lian'
;
Department of Chemistry and Chemical Engineering,
Guangxi Normal University,
Guilin 541004
People's Republic of China
;
    'Zhang, Shu Hua'
;
School of Chemistry and Bioengineering,
Guilin University of Technology,
Guilin 541004
People's Republic of China
;
_publ_section_synopsis     .
