# Supplementary material for: Bis(2-methoxy­phenolato-κ2 O,O′)copper(II)
Source: Acta Crystallogr Sect E Struct Rep Online. 2009 Sep 12;65(Pt 10):m1208. doi: 10.1107/S160053680903582X (PMC2970257; doi:10.1107/S160053680903582X)
Supplement: Supplementary file 2 [file e-65-m1208-Isup2.hkl]

# 
# h,k,l, Fc-squared, Fo-squared, sigma(Fo-squared) and status flag 
# 
data_I
_shelx_title ' AA in P-1' 
_shelx_refln_list_code          4 
_shelx_F_calc_maximum      136.68 
_exptl_crystal_F_000       748.00 
_reflns_d_resolution_high  0.8331 
 
loop_ 
 _symmetry_equiv_pos_as_xyz 
 'x, y, z' 
 '-x, -y, -z' 
 
_cell_length_a     9.5190 
_cell_length_b    11.5400 
_cell_length_c    12.4880 
_cell_angle_alpha 102.832 
_cell_angle_beta  103.928 
_cell_angle_gamma 111.197 
 
_shelx_F_squared_multiplier     1.000 
 
loop_ 
 _refln_index_h 
 _refln_index_k 
 _refln_index_l 
 _refln_F_squared_calc 
 _refln_F_squared_meas 
 _refln_F_squared_sigma 
 _refln_observed_status 
   2   0   0    13948.72    13631.05    205.20 o 
   3   0   0     7809.66     8254.68    220.26 o 
   4   0   0       19.88       13.00      4.07 o 
   5   0   0     2749.39     2923.87     87.82 o 
   6   0   0      875.79      827.59     34.16 o 
   7   0   0      752.34      704.95     32.67 o 
   8   0   0       32.04       43.84      8.46 o 
   9   0   0       80.03       72.98     11.47 o 
 -10   1   0       28.16       14.68     10.04 o 
  -9   1   0        1.33       -2.05      3.56 o 
  -8   1   0      120.11      127.91     10.95 o 
  -7   1   0     1082.61     1038.54     44.95 o 
  -6   1   0      997.01      984.59     38.46 o 
  -5   1   0      349.74      286.82     12.79 o 
  -4   1   0      125.23      183.29      7.99 o 
  -3   1   0      242.27      255.83     14.82 o 
  -2   1   0      101.87       91.85      5.59 o 
   1   1   0     3082.16     3464.78     54.51 o 
   2   1   0     2060.29     2228.47     46.47 o 
   3   1   0     1234.92     1320.67     36.03 o 
   4   1   0      253.59      219.79      9.71 o 
   5   1   0      601.25      593.62     25.36 o 
   6   1   0      621.77      603.04     29.48 o 
   7   1   0      607.78      574.55     30.80 o 
   8   1   0      151.69      170.56     19.27 o 
   9   1   0      116.79       97.55     21.16 o 
 -10   2   0       72.88       91.99     24.96 o 
  -9   2   0       82.31       75.51     10.74 o 
  -8   2   0      125.59      123.91     11.67 o 
  -7   2   0      195.91      185.01     15.33 o 
  -6   2   0       85.07       86.47      7.57 o 
  -5   2   0      376.61      519.21     65.11 o 
  -4   2   0        2.20        0.69      0.91 o 
  -3   2   0      382.47      364.38     10.65 o 
  -2   2   0        0.55        1.83      0.86 o 
  -1   2   0     7503.51     7370.04    140.65 o 
   0   2   0     2628.01     1968.57    214.65 o 
   1   2   0     3696.16     3457.94     60.48 o 
   2   2   0      859.88      886.63     23.80 o 
   3   2   0      244.79      311.84     11.37 o 
   4   2   0      113.39      144.09     16.73 o 
   5   2   0      366.20      394.72     19.36 o 
   6   2   0       68.71       60.18      6.52 o 
   7   2   0       43.87       64.90     14.40 o 
   8   2   0      103.42      120.34     13.82 o 
   9   2   0       16.07       35.12      9.76 o 
 -10   3   0      223.53      219.64     19.26 o 
  -9   3   0      541.46      489.07     29.56 o 
  -8   3   0      977.35      944.87     42.73 o 
  -7   3   0     2792.50     2640.42     90.03 o 
  -6   3   0     4260.70     4277.29    126.84 o 
  -5   3   0     4702.05     3642.46    340.62 o 
  -4   3   0     8231.55     8581.97    139.33 o 
  -3   3   0     5309.95     5721.84    101.09 o 
  -2   3   0     6844.75     8237.18    139.62 o 
  -1   3   0     2619.60     2414.60     61.79 o 
   0   3   0     3914.16     3676.64     98.33 o 
   1   3   0     1599.44     1581.05     37.04 o 
   2   3   0     1480.92     1453.96     31.07 o 
   3   3   0     1354.57     1377.89     33.06 o 
   4   3   0      670.78      664.57     20.52 o 
   5   3   0      335.47      330.38     13.01 o 
   6   3   0       21.13       25.52      5.37 o 
   7   3   0        4.47       13.03      6.31 o 
   8   3   0       12.16       11.07      7.06 o 
 -10   4   0       21.42       27.39      6.73 o 
  -9   4   0       67.49       68.62      8.33 o 
  -8   4   0        6.14        3.99      5.43 o 
  -7   4   0       57.14       49.15      5.80 o 
  -6   4   0      149.81      145.39     12.91 o 
  -5   4   0      504.48      458.44     14.01 o 
  -4   4   0      771.41      879.38     23.88 o 
  -3   4   0     1192.31     1394.58     34.86 o 
  -2   4   0      415.93      481.07     24.43 o 
  -1   4   0      350.87      393.33     17.56 o 
   0   4   0      702.83      655.08     19.31 o 
   1   4   0     4593.33     4565.35     84.42 o 
   2   4   0     1055.40      973.47     24.98 o 
   3   4   0     1419.45     1501.54     39.50 o 
   4   4   0     1765.47     1835.30     64.19 o 
   5   4   0       46.72       38.55      5.38 o 
   6   4   0      632.78      707.58     37.20 o 
   7   4   0      349.15      353.83     24.23 o 
   8   4   0      119.19      131.90     16.67 o 
 -11   5   0        0.74       25.43      8.88 o 
 -10   5   0        5.86        8.58      7.57 o 
  -9   5   0        6.89        6.77      7.57 o 
  -8   5   0       25.64       25.89      6.17 o 
  -7   5   0        3.60       11.45      5.77 o 
  -6   5   0      467.59      451.10     31.25 o 
  -5   5   0      457.92      507.73     28.19 o 
  -4   5   0     1370.99     1589.62     44.52 o 
  -3   5   0      476.05      642.84     30.37 o 
  -2   5   0      507.53      484.00     23.48 o 
  -1   5   0       65.35       65.94      4.15 o 
   0   5   0       28.05       18.95      3.06 o 
   1   5   0     2278.19     2305.30     53.06 o 
   2   5   0      431.01      381.27     13.34 o 
   3   5   0      215.87      204.84      9.78 o 
   4   5   0      112.79      117.48      9.10 o 
   5   5   0       74.62       75.39      7.34 o 
   6   5   0        5.81        6.11      5.72 o 
   7   5   0        0.35       -2.02      4.77 o 
 -11   6   0      132.38      128.27     16.72 o 
 -10   6   0      367.53      386.98     35.31 o 
  -9   6   0      911.78      919.59     45.44 o 
  -8   6   0        6.09        7.51      7.93 o 
  -7   6   0     1453.74     1400.35     78.17 o 
  -6   6   0     2122.39     2255.28     67.64 o 
  -5   6   0     1779.34     1782.32     55.38 o 
  -4   6   0     3533.79     3657.40     99.78 o 
  -3   6   0     1488.18     1541.50     46.83 o 
  -2   6   0     1028.06     1102.75     36.45 o 
  -1   6   0      973.70      983.59     42.60 o 
   0   6   0      647.92      664.74     25.44 o 
   1   6   0      398.58      413.07     19.03 o 
   2   6   0      158.86      164.79      8.85 o 
   3   6   0        5.22        3.84      3.66 o 
   4   6   0      132.84      129.07      9.94 o 
   5   6   0        0.48        1.88      3.51 o 
   6   6   0        4.02        7.81      5.33 o 
 -11   7   0        1.64        3.94      6.57 o 
 -10   7   0        4.26        5.40      5.05 o 
  -9   7   0       90.48       95.29     16.03 o 
  -8   7   0       22.52       18.42      6.37 o 
  -7   7   0      342.72      368.00     20.56 o 
  -6   7   0      904.19      993.37     37.03 o 
  -5   7   0      651.71      645.29     26.42 o 
  -4   7   0     2835.32     3056.80     99.13 o 
  -3   7   0     1379.78     1295.07     76.50 o 
  -2   7   0     1006.62     1109.65     97.84 o 
  -1   7   0      949.55      976.87     36.02 o 
   0   7   0     2559.46     2803.18     88.93 o 
   1   7   0     1448.71     1464.77     54.07 o 
   2   7   0      676.25      679.01     25.65 o 
   3   7   0      922.76      958.12     36.17 o 
   4   7   0      151.82      140.50     10.85 o 
   5   7   0      197.16      162.19     18.86 o 
   6   7   0      212.05      188.70     20.72 o 
 -10   8   0       17.19        6.36     15.20 o 
  -9   8   0        9.25       -3.52      7.04 o 
  -8   8   0      106.56       99.50      8.30 o 
  -7   8   0       89.51       77.44     10.75 o 
  -6   8   0      258.68      266.76     16.06 o 
  -5   8   0       96.71       89.08      8.23 o 
  -4   8   0        0.49        3.63      8.43 o 
  -3   8   0        0.31        3.43      7.04 o 
  -2   8   0       10.18       10.28      3.13 o 
  -1   8   0       42.30       46.50      5.38 o 
   0   8   0        0.64        6.08      3.87 o 
   1   8   0        2.12        3.74      3.94 o 
   2   8   0        0.63       10.65      6.80 o 
   3   8   0        6.09       10.75      6.79 o 
   4   8   0        1.29        1.42      5.38 o 
   5   8   0        2.63       19.61     26.67 o 
 -10   9   0      191.91      220.90     23.90 o 
  -9   9   0      291.91      287.83     32.22 o 
  -8   9   0      516.60      525.58     38.35 o 
  -7   9   0      464.59      474.71     25.65 o 
  -6   9   0      341.28      415.78     22.27 o 
  -5   9   0      299.57      323.62     18.82 o 
  -4   9   0      181.43      209.98     13.75 o 
  -3   9   0      184.10      182.56     12.75 o 
  -2   9   0      221.66      198.58     13.51 o 
  -1   9   0      164.83      147.12     10.34 o 
   0   9   0       74.87       98.18     10.13 o 
   1   9   0        1.48       -3.35      4.42 o 
   2   9   0        1.47       -4.94      7.07 o 
   3   9   0       65.09       71.01     11.08 o 
   4   9   0       62.63       62.34     10.73 o 
 -10  10   0      187.93      285.55     88.61 o 
  -9  10   0      394.20      397.55     41.98 o 
  -8  10   0      586.32      650.36     49.15 o 
  -7  10   0      435.48      461.15     27.42 o 
  -6  10   0      959.32     1055.96     49.75 o 
  -5  10   0      626.12      617.60     32.08 o 
  -4  10   0      379.16      387.22     22.85 o 
  -3  10   0     1653.03     1605.51     77.19 o 
  -2  10   0      652.47      707.82     64.48 o 
  -1  10   0      261.25      221.78     24.86 o 
   0  10   0      324.79      283.92     24.36 o 
   1  10   0      109.82      112.02     13.03 o 
   2  10   0      127.69      137.06     15.60 o 
   3  10   0      149.72      116.69     28.79 o 
  -9  11   0       13.56       14.44     11.62 o 
  -8  11   0        1.35       -0.57      4.81 o 
  -7  11   0       34.07       45.49      8.74 o 
  -6  11   0       14.95       22.87      7.12 o 
  -5  11   0       15.20       17.90      6.46 o 
  -4  11   0       11.13       30.72      7.28 o 
  -3  11   0       43.11       36.56      7.72 o 
  -2  11   0       99.31       88.14     11.37 o 
  -1  11   0       28.02       35.83      7.45 o 
   0  11   0        3.46        1.28      5.51 o 
   1  11   0        1.36        6.16      5.37 o 
  -8  12   0       80.76       89.65     12.69 o 
  -7  12   0       57.58       67.25     11.49 o 
  -6  12   0        2.29       16.80      9.92 o 
  -5  12   0       48.20       62.98     10.61 o 
  -4  12   0       16.39       25.09      7.33 o 
  -3  12   0       39.57       34.02      8.41 o 
  -2  12   0        4.51       22.13     13.99 o 
  -1  12   0       43.48       41.36     14.93 o 
   0  12   0       32.85       26.33      8.03 o 
  -7  13   0      233.71      240.81     23.11 o 
  -6  13   0      242.07      227.31     22.11 o 
  -5  13   0      197.49      204.58     19.21 o 
  -4  13   0      330.08      285.42     25.37 o 
  -3  13   0      150.26      131.77     15.34 o 
  -2  13   0      128.41      136.08     15.69 o 
   2 -13   1      158.75      179.54     26.85 o 
   3 -13   1      100.51      109.87     17.90 o 
   4 -13   1      223.93      187.90     19.68 o 
   5 -13   1      144.84      147.91     15.64 o 
   6 -13   1      223.90      236.66     19.60 o 
   7 -13   1      188.88      190.71     18.93 o 
   0 -12   1        9.80        4.35      4.59 o 
   1 -12   1        3.86       -4.18      6.90 o 
   2 -12   1       25.69       22.13      7.05 o 
   3 -12   1      280.72      278.59     24.26 o 
   4 -12   1      436.82      455.49     29.02 o 
   5 -12   1      336.92      359.35     25.23 o 
   6 -12   1      514.74      561.59     34.91 o 
   7 -12   1      332.67      373.12     26.50 o 
   8 -12   1      336.72      381.93     28.49 o 
  -2 -11   1       31.64       25.81      8.92 o 
  -1 -11   1        1.71       11.78      9.46 o 
   0 -11   1       68.16       60.70     12.21 o 
   1 -11   1        3.16       -6.28      4.82 o 
   2 -11   1        1.29        5.20      4.33 o 
   3 -11   1      427.94      458.31     26.53 o 
   4 -11   1      242.67      225.96     17.26 o 
   5 -11   1        4.05        1.16      5.51 o 
   6 -11   1        7.06       18.37      6.21 o 
   7 -11   1       51.53       36.00      7.81 o 
   8 -11   1        2.25        8.36      7.77 o 
   9 -11   1       13.19       26.85     12.15 o 
  -3 -10   1      178.74      184.25     18.29 o 
  -2 -10   1      224.65      229.14     26.93 o 
  -1 -10   1      296.39      297.20     21.27 o 
   0 -10   1      607.91      581.83     32.35 o 
   1 -10   1      450.39      400.90     53.08 o 
   2 -10   1      258.48      266.74     18.57 o 
   3 -10   1      240.49      246.31     16.04 o 
   4 -10   1      121.73      143.73     12.69 o 
   5 -10   1      105.70      103.55      9.43 o 
   6 -10   1      104.79      114.21     10.86 o 
   7 -10   1       21.78       23.70      6.09 o 
   8 -10   1       20.24       29.60      6.89 o 
   9 -10   1       24.94       26.28     10.98 o 
  10 -10   1        6.76       20.94     12.35 o 
  -4  -9   1       56.11       39.24     15.48 o 
  -3  -9   1      141.86      174.25     16.49 o 
  -2  -9   1      121.45      121.05     18.34 o 
  -1  -9   1      394.46      400.73     22.65 o 
   0  -9   1      640.10      687.97     32.86 o 
   1  -9   1     1116.38      951.70     84.94 o 
   2  -9   1     3013.34     3396.47    152.94 o 
   3  -9   1     1417.55     1539.99     57.29 o 
   4  -9   1      496.50      555.80     26.44 o 
   5  -9   1      599.48      702.41     32.16 o 
   6  -9   1      558.04      637.60     30.26 o 
   7  -9   1      600.89      678.01     36.34 o 
   8  -9   1     1229.77     1176.19     80.84 o 
   9  -9   1      456.29      478.82     44.04 o 
  10  -9   1      279.60      337.71     75.24 o 
  -5  -8   1       40.82       30.41      6.70 o 
  -4  -8   1      143.91      146.15     11.93 o 
  -3  -8   1       13.08       18.94      4.99 o 
  -2  -8   1        1.04       14.80      7.23 o 
  -1  -8   1       13.34       16.47      4.94 o 
   0  -8   1        2.10        6.91      8.53 o 
   1  -8   1       17.48       19.01      4.40 o 
   2  -8   1        9.21        7.63      6.70 o 
   3  -8   1        1.19        4.23      6.64 o 
   4  -8   1      204.64      220.30     12.96 o 
   5  -8   1      122.26      151.50     16.46 o 
   6  -8   1       75.38       75.01      7.44 o 
   7  -8   1      184.27      192.06     13.18 o 
   8  -8   1      111.45       91.60     14.10 o 
   9  -8   1      111.88      103.31     17.82 o 
  10  -8   1      127.40      158.58     20.07 o 
  -6  -7   1      114.99       82.61     16.11 o 
  -5  -7   1      128.41      117.69     13.14 o 
  -4  -7   1      155.72      180.37     20.47 o 
  -3  -7   1      236.31      253.73     13.90 o 
  -2  -7   1      106.22      122.58      7.92 o 
  -1  -7   1       84.60       98.41      7.45 o 
   0  -7   1       16.24       14.46      3.13 o 
   1  -7   1       42.90       36.45      7.78 o 
   2  -7   1       37.44       27.79      3.91 o 
   3  -7   1        3.93        2.42      2.50 o 
   4  -7   1      151.60      173.19      9.58 o 
   5  -7   1        9.86       10.67      3.23 o 
   6  -7   1      259.41      258.94     13.13 o 
   7  -7   1      273.73      279.87     13.77 o 
   8  -7   1       17.92       18.95      8.23 o 
   9  -7   1      396.29      453.22     34.48 o 
  10  -7   1      104.83      122.94     13.85 o 
  -7  -6   1      128.78      121.78     16.94 o 
  -6  -6   1      176.05      179.90     17.53 o 
  -5  -6   1      280.10      274.11     15.54 o 
  -4  -6   1      263.76      267.15     13.83 o 
  -3  -6   1     1340.12     1417.00     52.38 o 
  -2  -6   1     1611.70     1666.02     47.15 o 
  -1  -6   1     2480.87     2679.38     78.49 o 
   0  -6   1     3378.67     3668.65     96.74 o 
   1  -6   1     1381.11     1293.54    144.99 o 
   2  -6   1     1882.56     1957.21     72.61 o 
   3  -6   1     2349.16     2514.85     69.02 o 
   4  -6   1     3139.82     2942.05     78.79 o 
   5  -6   1      753.12      654.34     23.08 o 
   6  -6   1      772.96      760.07     26.09 o 
   7  -6   1      491.51      419.18     54.71 o 
   8  -6   1       19.24       35.78      9.49 o 
   9  -6   1      114.19      119.60     12.38 o 
  10  -6   1       18.74       25.36      8.56 o 
  -7  -5   1      158.88      154.47     15.83 o 
  -6  -5   1      129.56      107.80     20.05 o 
  -5  -5   1      271.17      282.90     13.69 o 
  -4  -5   1      627.59      608.68     21.78 o 
  -3  -5   1        0.27        4.16      2.83 o 
  -2  -5   1       13.46       23.74      3.12 o 
  -1  -5   1       29.68       41.32      3.53 o 
   0  -5   1      690.10      732.98     23.00 o 
   1  -5   1      486.56      449.15     69.21 o 
   2  -5   1     1588.77     1849.43     46.91 o 
   3  -5   1     3908.96     4483.04    105.50 o 
   4  -5   1     3648.06     3482.83     80.64 o 
   5  -5   1     1954.34     1715.10     70.01 o 
   6  -5   1     2136.89     1883.94    163.63 o 
   7  -5   1       59.92       59.40      9.69 o 
   8  -5   1      370.05      397.73     38.88 o 
   9  -5   1      786.71      799.50     42.93 o 
  10  -5   1      353.54      358.92     27.73 o 
  -8  -4   1        3.17        4.68      6.38 o 
  -7  -4   1        3.25       18.44     11.65 o 
  -6  -4   1       19.10       25.53      6.82 o 
  -5  -4   1      124.87      110.26      7.40 o 
  -4  -4   1      247.41      242.54     10.44 o 
  -3  -4   1      368.61      343.86     11.64 o 
  -2  -4   1      469.51      436.38     13.14 o 
  -1  -4   1     2190.43     2242.94     44.89 o 
   0  -4   1      992.90     1151.17     28.71 o 
   1  -4   1      271.87      255.48      8.10 o 
   2  -4   1      719.30      827.98     21.44 o 
   3  -4   1     1280.75     1444.25     33.68 o 
   4  -4   1       52.39       36.80      2.69 o 
   5  -4   1      130.75      149.02      7.77 o 
   6  -4   1      203.94      177.32     13.67 o 
   7  -4   1      271.93      244.97     15.09 o 
   8  -4   1       32.90       25.38      9.91 o 
   9  -4   1      129.42      125.96     12.39 o 
  10  -4   1        1.10        2.24      5.17 o 
  -8  -3   1      467.85      505.21     33.65 o 
  -7  -3   1      587.93      612.19     34.73 o 
  -6  -3   1      102.17      106.64      9.54 o 
  -5  -3   1     1454.23     1656.61     46.70 o 
  -4  -3   1     1214.85     1401.27     35.87 o 
  -3  -3   1     3007.07     3148.55     64.72 o 
  -2  -3   1     1985.03     1896.63     55.68 o 
  -1  -3   1     1605.31     1429.52     26.18 o 
   0  -3   1      972.30      877.53     50.71 o 
   1  -3   1     1639.13     1808.62     32.65 o 
   2  -3   1     2060.78     2330.48     42.29 o 
   3  -3   1      685.44      652.51     15.27 o 
   4  -3   1      629.55      599.58     15.53 o 
   5  -3   1      273.16      219.71     37.44 o 
   6  -3   1       85.15       74.01      6.38 o 
   7  -3   1       45.84       37.15      7.52 o 
   8  -3   1        0.74       -0.02      3.05 o 
   9  -3   1       29.34       19.07      8.21 o 
  10  -3   1       12.83        8.32      8.40 o 
  -9  -2   1        0.05       -1.58      6.72 o 
  -8  -2   1        6.14        1.40      3.53 o 
  -7  -2   1        1.74       18.61      8.81 o 
  -6  -2   1       69.94       68.22      7.81 o 
  -5  -2   1      302.71      281.93     40.65 o 
  -4  -2   1     1289.46     1374.26     51.72 o 
  -3  -2   1     2986.31     3271.94     59.85 o 
  -2  -2   1     5004.31     5217.68     78.85 o 
  -1  -2   1     8566.53     8934.16    110.61 o 
   0  -2   1     3059.76     2741.99    101.25 o 
   1  -2   1     7882.17     7212.93     84.78 o 
   2  -2   1     5744.22     5215.04    130.38 o 
   3  -2   1      738.42      757.13     27.76 o 
   4  -2   1     2781.51     2320.14    160.01 o 
   5  -2   1      497.55      437.65     18.83 o 
   6  -2   1     1869.02     1697.67     60.85 o 
   7  -2   1     1358.95     1352.55     55.15 o 
   8  -2   1      825.75      808.44     45.72 o 
   9  -2   1      244.46      221.74     17.17 o 
  10  -2   1      158.38      148.08     17.07 o 
  -9  -1   1       28.33       29.09      8.65 o 
  -8  -1   1        8.91       20.21      6.96 o 
  -7  -1   1      158.18      165.45     19.31 o 
  -6  -1   1      407.55      414.35     21.11 o 
  -5  -1   1       55.07       73.53      6.41 o 
  -4  -1   1      585.11      581.86     17.35 o 
  -3  -1   1      506.53      568.17     44.87 o 
  -2  -1   1    14197.37    15850.46    249.76 o 
  -1  -1   1     5671.96     5664.79     57.34 o 
   1  -1   1     2813.46     2461.53     29.87 o 
   2  -1   1      800.20      818.90     18.20 o 
   3  -1   1       87.06       75.72      5.94 o 
   4  -1   1       13.83       29.24      3.08 o 
   5  -1   1      115.14       96.83      6.85 o 
   6  -1   1       28.23       32.92      6.87 o 
   7  -1   1        0.12       11.53     10.97 o 
   8  -1   1       23.23       22.74      6.67 o 
   9  -1   1       42.85       44.44      9.48 o 
  10  -1   1       26.45       15.58     10.04 o 
 -10   0   1      147.83      160.02     18.78 o 
  -9   0   1      156.59      190.00     29.35 o 
  -8   0   1      204.53      186.34     15.22 o 
  -7   0   1     1162.33     1138.18     48.76 o 
  -6   0   1     1235.91     1280.49     48.42 o 
  -5   0   1     1590.78     1548.03     48.78 o 
  -4   0   1      308.12      304.45     12.14 o 
  -3   0   1     1523.04     1663.60     55.90 o 
  -2   0   1      909.76      945.53     66.62 o 
   1   0   1     2053.95     1796.47     89.75 o 
   2   0   1        5.05        5.92      1.63 o 
   3   0   1      108.61      125.96      5.96 o 
   4   0   1      216.42      266.74     11.69 o 
   5   0   1      741.42      755.71     29.43 o 
   6   0   1      349.21      352.80     19.41 o 
   7   0   1      682.52      638.31     32.73 o 
   8   0   1       28.89       21.54      6.77 o 
   9   0   1       47.66       28.33      7.30 o 
 -10   1   1       35.11       44.72     17.95 o 
  -9   1   1       84.89       88.43     10.25 o 
  -8   1   1      446.57      457.06     26.36 o 
  -7   1   1      922.48      968.09     41.49 o 
  -6   1   1     1967.16     1999.25     67.29 o 
  -5   1   1      895.83      807.72     28.50 o 
  -4   1   1     1146.75     1074.26     30.71 o 
  -3   1   1      668.92      683.42     36.06 o 
  -2   1   1      101.00       89.18      3.42 o 
   0   1   1     7399.06     6851.90    141.19 o 
   1   1   1     3069.80     2934.48     59.75 o 
   2   1   1     4046.25     4432.97     89.95 o 
   3   1   1     1252.75     1252.20     81.09 o 
   4   1   1     1791.79     1767.80     54.84 o 
   5   1   1     1629.35     1582.51     37.70 o 
   6   1   1     1067.54     1042.48     43.87 o 
   7   1   1      206.06      196.32     14.63 o 
   8   1   1       40.13       44.85      9.04 o 
   9   1   1       23.03       48.20     11.23 o 
 -10   2   1       42.29       39.76      9.37 o 
  -9   2   1      124.93      109.28     10.13 o 
  -8   2   1      179.37      179.62     13.14 o 
  -7   2   1      127.86      118.62      9.04 o 
  -6   2   1      365.56      336.92     27.53 o 
  -5   2   1      375.29      497.12     18.86 o 
  -4   2   1       21.11       15.19      3.39 o 
  -3   2   1        4.06        2.06      1.83 o 
  -2   2   1      634.84      727.66     25.09 o 
  -1   2   1     2998.09     2438.89     57.05 o 
   0   2   1        0.75       17.50      8.10 o 
   1   2   1      148.19      178.71      8.26 o 
   2   2   1      504.09      515.50     17.49 o 
   3   2   1      437.56      464.29     18.16 o 
   4   2   1      215.92      219.39     12.22 o 
   5   2   1      243.20      262.93     14.41 o 
   6   2   1      173.54      169.43     14.28 o 
   7   2   1       61.88       67.75     10.32 o 
   8   2   1       76.30       89.21     13.40 o 
 -10   3   1      134.26      133.98     17.66 o 
  -9   3   1      129.47      119.33     10.89 o 
  -8   3   1      284.13      283.12     18.26 o 
  -7   3   1      367.89      336.81     18.77 o 
  -6   3   1      340.37      329.13     15.59 o 
  -5   3   1      166.39      157.40      9.49 o 
  -4   3   1      121.92      129.43      8.40 o 
  -3   3   1      126.00      147.65      9.43 o 
  -2   3   1      108.81      106.86      6.57 o 
  -1   3   1       14.87       17.79      3.32 o 
   0   3   1     2303.93     2078.31     40.16 o 
   1   3   1      250.63      224.90      8.22 o 
   2   3   1      787.55      787.86     25.08 o 
   3   3   1     1032.86     1185.35     39.06 o 
   4   3   1      166.91      204.18      9.02 o 
   5   3   1      104.19       99.05      6.95 o 
   6   3   1       58.48       67.14      9.10 o 
   7   3   1       34.82       40.33     10.40 o 
   8   3   1       18.28       28.04      8.79 o 
 -11   4   1       92.69       83.29     12.73 o 
 -10   4   1      205.55      194.67     17.59 o 
  -9   4   1      372.07      359.33     28.64 o 
  -8   4   1      480.40      458.88     23.86 o 
  -7   4   1      926.45      797.79     32.94 o 
  -6   4   1     1470.56     1322.29     43.16 o 
  -5   4   1     5166.58     5264.55    142.31 o 
  -4   4   1     4608.72     5247.39    182.40 o 
  -3   4   1     6668.47     8453.26    261.75 o 
  -2   4   1     2541.59     3113.98    109.98 o 
  -1   4   1      614.70      574.87     25.95 o 
   0   4   1     1317.66     1234.73     51.24 o 
   1   4   1     3062.54     3112.81     76.92 o 
   2   4   1     1591.57     1614.11     49.00 o 
   3   4   1      795.49      866.28     33.54 o 
   4   4   1      602.00      612.12     21.88 o 
   5   4   1       89.38       83.35      6.95 o 
   6   4   1       57.46       61.95      9.54 o 
   7   4   1       41.04       42.92     13.69 o 
 -11   5   1       36.15       45.38     10.29 o 
 -10   5   1      143.64      154.43     26.53 o 
  -9   5   1       44.71       57.58     11.10 o 
  -8   5   1      109.52       91.46      9.48 o 
  -7   5   1       14.19       14.43      4.37 o 
  -6   5   1        5.27        7.85      2.56 o 
  -5   5   1       45.97       45.35      4.22 o 
  -4   5   1      125.01      112.40      9.09 o 
  -3   5   1      430.59      419.65     21.90 o 
  -2   5   1     1149.54     1114.49     45.43 o 
  -1   5   1      855.22      885.30     41.05 o 
   0   5   1     1500.10     1530.09     68.47 o 
   1   5   1     1453.16     1442.61     46.98 o 
   2   5   1     1401.68     1457.71     49.77 o 
   3   5   1     1359.50     1372.85     41.04 o 
   4   5   1      366.70      348.28     15.75 o 
   5   5   1      114.87      116.96     19.91 o 
   6   5   1      283.14      272.35     22.04 o 
   7   5   1      204.37      244.43     22.90 o 
 -11   6   1       21.71       24.88      8.88 o 
 -10   6   1        2.73       -4.54      5.43 o 
  -9   6   1       17.15       24.05      9.36 o 
  -8   6   1      477.60      486.31     25.51 o 
  -7   6   1      191.37      193.82     12.36 o 
  -6   6   1        2.82        1.38      2.34 o 
  -5   6   1       19.33       14.07      3.41 o 
  -4   6   1     2758.76     3163.98    133.58 o 
  -3   6   1       55.77       56.52      6.90 o 
  -2   6   1       10.46       31.06      5.41 o 
  -1   6   1      502.98      470.86     28.28 o 
   0   6   1     1642.90     1861.97     89.21 o 
   1   6   1      584.74      569.75     22.85 o 
   2   6   1      238.40      232.35     10.59 o 
   3   6   1      937.81      965.48     39.14 o 
   4   6   1       67.43       60.80      6.17 o 
   5   6   1       29.67       31.26      6.22 o 
   6   6   1       28.38       55.08     16.76 o 
 -11   7   1      334.96      345.82     27.13 o 
 -10   7   1      655.26      717.77     42.34 o 
  -9   7   1      295.65      304.15     20.56 o 
  -8   7   1       70.06       83.25     20.76 o 
  -7   7   1     1459.20     1651.51     93.69 o 
  -6   7   1     1652.29     1852.56     74.32 o 
  -5   7   1     2582.53     2634.86     85.25 o 
  -4   7   1     3028.82     3098.59     95.32 o 
  -3   7   1     1071.64     1063.95     38.85 o 
  -2   7   1      435.61      395.49     25.49 o 
  -1   7   1      562.21      606.76     37.53 o 
   0   7   1      310.30      303.51     16.68 o 
   1   7   1       19.07       20.32      6.47 o 
   2   7   1       15.44       27.45      4.60 o 
   3   7   1      132.49      117.57      9.44 o 
   4   7   1        0.81        8.92     14.98 o 
   5   7   1        0.01        3.06      4.04 o 
 -11   8   1        1.13        2.31      6.36 o 
 -10   8   1       42.35       43.87      9.08 o 
  -9   8   1       70.98       70.07      9.92 o 
  -8   8   1      228.30      234.08     15.48 o 
  -7   8   1      226.31      252.41     15.52 o 
  -6   8   1      323.08      332.62     18.70 o 
  -5   8   1     1066.54     1165.92     46.38 o 
  -4   8   1     1562.36     1572.53     61.33 o 
  -3   8   1     1858.33     1852.34     66.11 o 
  -2   8   1     1012.33      904.34     37.06 o 
  -1   8   1     1470.18     1523.68     59.44 o 
   0   8   1      498.11      541.02     26.75 o 
   1   8   1      573.09      630.38     32.57 o 
   2   8   1      558.35      616.27     71.60 o 
   3   8   1      157.87      169.53     12.27 o 
   4   8   1      270.55      230.21     16.31 o 
 -10   9   1       11.62       28.31      8.35 o 
  -9   9   1        1.79        9.81      5.94 o 
  -8   9   1        7.69       16.71      4.84 o 
  -7   9   1       16.96       32.27     17.12 o 
  -6   9   1       90.79       99.67      9.27 o 
  -5   9   1      128.27      136.29      9.89 o 
  -4   9   1      388.88      395.81     25.16 o 
  -3   9   1      393.90      392.04     20.77 o 
  -2   9   1      381.76      353.29     20.35 o 
  -1   9   1      102.71       91.29     10.08 o 
   0   9   1       12.20        2.96      5.19 o 
   1   9   1        0.19        0.80      5.51 o 
   2   9   1       27.28       40.07      8.51 o 
   3   9   1        8.26       16.22      7.67 o 
 -10  10   1      250.99      317.35     28.71 o 
  -9  10   1      424.28      528.47     53.66 o 
  -8  10   1      389.21      387.98     25.47 o 
  -7  10   1      200.24      221.38     17.28 o 
  -6  10   1       51.58       53.58      8.68 o 
  -5  10   1        1.93        5.65      7.90 o 
  -4  10   1       59.61       43.52      7.35 o 
  -3  10   1      262.18      237.91     17.23 o 
  -2  10   1       25.99       25.74      7.73 o 
  -1  10   1       29.88       25.27      5.57 o 
   0  10   1       24.59       33.24      8.00 o 
   1  10   1        2.69        4.94      4.51 o 
   2  10   1       10.00       19.57      8.01 o 
  -9  11   1      332.83      263.34    142.26 o 
  -8  11   1      274.55      283.11     22.39 o 
  -7  11   1      204.72      213.88     18.35 o 
  -6  11   1      436.91      440.49     27.92 o 
  -5  11   1      236.84      252.68     19.44 o 
  -4  11   1      473.00      478.05     28.80 o 
  -3  11   1     1152.28     1179.02     57.97 o 
  -2  11   1      157.49      165.29     15.31 o 
  -1  11   1      199.85      159.82     14.87 o 
   0  11   1      144.79      111.94     14.41 o 
   1  11   1       43.43       27.74      9.63 o 
  -8  12   1        5.45        4.39      6.28 o 
  -7  12   1        0.11        6.66      6.40 o 
  -6  12   1        0.37        8.57      9.82 o 
  -5  12   1       12.57       33.30     12.30 o 
  -4  12   1        0.64        6.42      6.08 o 
  -3  12   1        4.30        5.72      4.92 o 
  -2  12   1       33.58       42.18     10.48 o 
  -1  12   1       37.65       30.43     12.91 o 
  -6  13   1        5.63        6.91      7.10 o 
  -5  13   1       15.16       26.59     16.21 o 
  -4  13   1       26.45       23.84      8.95 o 
  -3  13   1        0.48        7.92      7.22 o 
   1 -13   2        7.26        4.18      8.83 o 
   2 -13   2        2.00        0.03      6.14 o 
   3 -13   2       11.65       20.24     11.42 o 
   4 -13   2        8.37        9.72      9.96 o 
   6 -13   2       15.19        9.60     16.86 o 
   7 -13   2       20.62       18.67      7.62 o 
  -1 -12   2      247.38      217.41     30.83 o 
   0 -12   2      388.11      377.97     39.13 o 
   1 -12   2      294.42      315.61     21.81 o 
   2 -12   2      409.91      406.69     25.68 o 
   3 -12   2      554.59      569.93     32.31 o 
   4 -12   2      208.55      198.27     16.26 o 
   5 -12   2      289.70      263.01     18.45 o 
   6 -12   2      175.22      188.84     16.31 o 
   7 -12   2       98.49       81.80     17.29 o 
   8 -12   2       69.52       77.41     11.37 o 
  -2 -11   2       88.78       92.52     13.71 o 
  -1 -11   2      181.34      179.25     16.14 o 
   0 -11   2      141.18      130.97     18.87 o 
   1 -11   2      192.33      174.29     13.79 o 
   2 -11   2      315.16      308.12     19.69 o 
   3 -11   2      528.20      578.60     30.90 o 
   4 -11   2      361.49      390.06     23.19 o 
   5 -11   2      528.42      552.14     29.53 o 
   6 -11   2      413.51      441.03     25.61 o 
   7 -11   2      319.17      339.86     23.13 o 
   8 -11   2      569.32      590.54     33.49 o 
   9 -11   2      454.77      485.53     44.70 o 
  -3 -10   2       43.80       24.74      8.35 o 
  -2 -10   2        0.23       -4.02      6.87 o 
  -1 -10   2        6.72        8.90      5.43 o 
   0 -10   2       24.30       16.79      5.72 o 
   1 -10   2        0.90       13.10      7.98 o 
   2 -10   2      872.55      922.22     40.91 o 
   3 -10   2      264.97      288.97     17.25 o 
   4 -10   2        2.19        2.39      6.21 o 
   5 -10   2       30.80       46.98     17.44 o 
   6 -10   2       44.37       34.96      6.41 o 
   7 -10   2        6.79        8.15     10.24 o 
   8 -10   2        2.10        8.49      6.02 o 
   9 -10   2        0.04        1.49      6.84 o 
  -4  -9   2      243.70      290.05     23.82 o 
  -3  -9   2      356.22      362.55     23.46 o 
  -2  -9   2       71.51       79.27      9.85 o 
  -1  -9   2      311.65      291.46     17.09 o 
   0  -9   2      275.53      240.11     14.10 o 
   1  -9   2      146.38      129.82      9.42 o 
   2  -9   2      841.83      867.21     35.16 o 
   3  -9   2      182.31      208.48     23.16 o 
   4  -9   2       87.30      105.08      7.99 o 
   5  -9   2       34.56       38.64     11.43 o 
   6  -9   2        1.16        2.18      3.38 o 
   7  -9   2       17.52       21.73      5.24 o 
   8  -9   2       74.12       61.84     15.07 o 
   9  -9   2       39.55       41.12     13.11 o 
  10  -9   2       13.62        0.30      6.87 o 
  -5  -8   2       81.27       85.87      9.98 o 
  -4  -8   2      168.28      163.56     12.51 o 
  -3  -8   2      153.19      153.01     13.23 o 
  -2  -8   2      343.19      364.12     20.28 o 
  -1  -8   2      605.29      624.18     27.88 o 
   0  -8   2      993.75      973.04     37.11 o 
   1  -8   2     2020.73     1927.68    106.41 o 
   2  -8   2     2392.64     2345.48     71.18 o 
   3  -8   2     1889.13     1944.79     63.11 o 
   4  -8   2      699.96      757.65     29.45 o 
   5  -8   2     1043.77     1172.94     49.58 o 
   6  -8   2      577.18      638.58     26.53 o 
   7  -8   2      508.50      538.74     23.80 o 
   8  -8   2      449.12      456.85     36.57 o 
   9  -8   2      226.14      232.01     26.38 o 
  10  -8   2       97.62      152.68     27.61 o 
  -6  -7   2       96.16       86.69     13.02 o 
  -5  -7   2      209.49      225.02     14.08 o 
  -4  -7   2       57.97       82.64      7.61 o 
  -3  -7   2      100.66      123.54      8.68 o 
  -2  -7   2      126.22      150.58     13.26 o 
  -1  -7   2        8.97        9.86      5.04 o 
   0  -7   2      194.05      212.78     11.03 o 
   1  -7   2       28.32       40.12      5.87 o 
   2  -7   2      101.94      133.36      7.18 o 
   3  -7   2      128.36      111.75      6.99 o 
   4  -7   2       18.01       16.31      3.21 o 
   5  -7   2       26.34       40.01      8.13 o 
   6  -7   2       74.41       69.40      7.37 o 
   7  -7   2       26.31       22.87      3.92 o 
   8  -7   2       89.33      102.65     14.83 o 
   9  -7   2       50.19       65.38     13.74 o 
  10  -7   2       83.03       87.32     14.42 o 
  -7  -6   2      138.00      108.44     15.24 o 
  -6  -6   2       36.86       30.15      9.66 o 
  -5  -6   2       95.68       85.16      7.78 o 
  -4  -6   2      377.60      362.28     15.74 o 
  -3  -6   2      118.93      118.63      7.41 o 
  -2  -6   2      252.52      264.60     11.20 o 
  -1  -6   2      116.89      128.16      7.60 o 
   0  -6   2      150.38      151.63      8.73 o 
   1  -6   2      809.81      790.23     55.84 o 
   2  -6   2      655.84      732.54     44.80 o 
   3  -6   2        0.11       -0.77      1.56 o 
   4  -6   2       58.71       45.90      4.04 o 
   5  -6   2      307.96      260.07     11.13 o 
   6  -6   2      353.95      334.29     23.58 o 
   7  -6   2        4.80       -1.19      3.02 o 
   8  -6   2        1.98       -0.86      4.91 o 
   9  -6   2      136.91      164.77     26.28 o 
  10  -6   2       72.73      102.70     15.12 o 
  -7  -5   2      198.05      193.89     17.87 o 
  -6  -5   2      337.03      348.57     23.02 o 
  -5  -5   2        8.80       17.13      4.20 o 
  -4  -5   2     2061.09     2075.96     56.96 o 
  -3  -5   2     1100.67     1069.69     30.63 o 
  -2  -5   2     2729.10     2573.85     58.87 o 
  -1  -5   2     9950.50    11240.11    236.65 o 
   0  -5   2      672.95      773.31     21.48 o 
   1  -5   2     4118.46     4803.55     96.69 o 
   2  -5   2     2026.53     2036.17     56.65 o 
   3  -5   2    18680.23    19225.40    337.60 o 
   4  -5   2     3644.36     3025.05     70.46 o 
   5  -5   2     2278.39     2038.94     52.86 o 
   6  -5   2     1973.63     1835.16     49.76 o 
   7  -5   2       73.45       80.25     10.95 o 
   8  -5   2      312.35      280.10     25.89 o 
   9  -5   2      107.35      117.69     22.29 o 
  10  -5   2       46.91       37.86      8.32 o 
  -8  -4   2       84.33       94.94     12.23 o 
  -7  -4   2       82.72       78.78     11.47 o 
  -6  -4   2        1.29        7.67     12.79 o 
  -5  -4   2        6.45        1.40      2.79 o 
  -4  -4   2      676.61      691.87     32.26 o 
  -3  -4   2      434.63      409.30     13.59 o 
  -2  -4   2      338.02      304.63      9.60 o 
  -1  -4   2      109.05      108.76      4.32 o 
   0  -4   2      440.88      472.82     15.30 o 
   1  -4   2       94.76       99.01     10.17 o 
   2  -4   2      167.20      167.59      7.33 o 
   3  -4   2      682.64      616.86     16.40 o 
   4  -4   2     1057.01      906.18     23.51 o 
   5  -4   2     1058.99      915.67     24.90 o 
   6  -4   2      987.60      844.08     45.77 o 
   7  -4   2       16.83       16.53      6.84 o 
   8  -4   2      421.45      440.33     50.31 o 
   9  -4   2      557.25      547.45     33.83 o 
  10  -4   2      200.86      192.93     27.00 o 
  -9  -3   2       22.14       22.88      8.75 o 
  -8  -3   2       41.51       43.74     16.29 o 
  -7  -3   2       65.34       56.16      8.92 o 
  -6  -3   2      338.74      333.74     30.13 o 
  -5  -3   2      132.73      125.51      7.01 o 
  -4  -3   2      400.36      417.31     16.90 o 
  -3  -3   2      182.11      185.31      6.87 o 
  -2  -3   2      296.92      279.03     41.39 o 
  -1  -3   2       20.01       48.19      2.18 o 
   0  -3   2      207.76      238.76      5.48 o 
   1  -3   2       33.27       36.10      1.52 o 
   2  -3   2     3791.29     3714.54    147.75 o 
   3  -3   2     3403.09     3649.76     75.87 o 
   4  -3   2     2914.06     2798.89     58.32 o 
   5  -3   2      581.04      514.38     14.89 o 
   6  -3   2       13.20       14.90      5.61 o 
   7  -3   2        4.86        8.31      3.75 o 
   8  -3   2       51.16       47.43      8.14 o 
   9  -3   2       75.36       68.35     16.08 o 
  10  -3   2       39.20       37.15     10.37 o 
  -9  -2   2      176.12      153.67     15.23 o 
  -8  -2   2      396.52      432.90     28.10 o 
  -7  -2   2      831.50      871.05     42.53 o 
  -6  -2   2      970.93     1053.09     44.39 o 
  -5  -2   2     3746.41     3886.94    118.88 o 
  -4  -2   2    10835.33    10165.76    515.53 o 
  -3  -2   2    13010.12    13350.17    250.92 o 
  -2  -2   2    12789.02    12749.34    167.37 o 
  -1  -2   2    13457.17    12789.35    141.32 o 
   0  -2   2      324.24      246.45      9.36 o 
   1  -2   2     1633.56     1530.26     38.50 o 
   2  -2   2     1375.11     1385.60     26.28 o 
   3  -2   2      548.28      564.65     29.09 o 
   4  -2   2      338.41      348.76     10.23 o 
   5  -2   2       99.24      106.53     10.39 o 
   6  -2   2       62.45       50.65      5.73 o 
   7  -2   2       45.22       37.93      5.15 o 
   8  -2   2       11.61       19.83      8.96 o 
   9  -2   2       10.77        7.20      6.09 o 
  10  -2   2       10.14        9.65      7.30 o 
 -10  -1   2       19.56       14.29     16.98 o 
  -9  -1   2       49.82       62.10     10.75 o 
  -8  -1   2        8.47       17.03      8.16 o 
  -7  -1   2        1.21        6.22     11.58 o 
  -6  -1   2        1.12       -2.63      3.28 o 
  -5  -1   2       43.50       34.15      2.30 o 
  -4  -1   2       78.96       81.89     11.33 o 
  -3  -1   2      320.61      298.90     10.43 o 
  -2  -1   2      509.39      483.50     15.23 o 
  -1  -1   2     2015.51     1757.97     57.05 o 
   0  -1   2     5343.37     4730.30     94.98 o 
   1  -1   2      218.11      169.56     15.42 o 
   2  -1   2      998.25     1050.88     37.60 o 
   3  -1   2     1835.94     1736.04     35.45 o 
   4  -1   2      481.22      439.07     23.53 o 
   5  -1   2     2044.82     2194.61     72.23 o 
   6  -1   2     1609.62     1632.42     61.15 o 
   7  -1   2     1240.77     1289.44     56.72 o 
   8  -1   2      136.36      144.83     19.56 o 
   9  -1   2      347.30      317.22     23.31 o 
 -10   0   2       17.78       28.27      8.66 o 
  -9   0   2        7.84        9.29      6.23 o 
  -8   0   2        0.26       11.62      5.61 o 
  -7   0   2      169.49      158.25     11.36 o 
  -6   0   2      382.96      400.71     20.44 o 
  -5   0   2      690.40      765.83     27.60 o 
  -4   0   2      375.88      401.86     14.81 o 
  -3   0   2     2103.05     2393.92    229.12 o 
  -2   0   2     2980.74     3083.69     80.77 o 
  -1   0   2     3319.99     3165.50     36.68 o 
   0   0   2    12571.06    12415.48    164.59 o 
   1   0   2      542.83      439.41     20.49 o 
   2   0   2       19.93       10.39      3.05 o 
   3   0   2      110.92      131.61      9.69 o 
   4   0   2        0.46        0.09      2.97 o 
   5   0   2      581.86      551.27     23.35 o 
   6   0   2      226.70      216.02     14.36 o 
   7   0   2       84.54       95.73     10.58 o 
   8   0   2        2.00        0.38      3.67 o 
   9   0   2       12.17        7.05      9.51 o 
 -10   1   2      394.64      374.50     28.39 o 
  -9   1   2      147.58      159.05     14.15 o 
  -8   1   2     1887.69     1955.65     80.54 o 
  -7   1   2     2048.77     2018.37     74.05 o 
  -6   1   2     3090.12     3136.06    117.53 o 
  -5   1   2      372.68      306.13     12.97 o 
  -4   1   2     1268.12     1310.49     55.32 o 
  -3   1   2     1253.57     1311.92     38.58 o 
  -2   1   2      269.03      316.13      8.53 o 
  -1   1   2     2190.12     1364.37    253.83 o 
   0   1   2     1206.58     1272.73     39.46 o 
   1   1   2      617.94      613.09     28.31 o 
   2   1   2      135.10       91.78      4.89 o 
   3   1   2      419.96      413.64     15.77 o 
   4   1   2      127.85      129.21      8.55 o 
   5   1   2      275.47      279.10     14.92 o 
   6   1   2      615.10      594.90     30.40 o 
   7   1   2       98.53      104.60     12.99 o 
   8   1   2       36.22       37.34     10.17 o 
 -10   2   2       11.32       12.80      6.94 o 
  -9   2   2       31.10       42.38      8.16 o 
  -8   2   2      200.13      195.76     13.58 o 
  -7   2   2      374.10      366.82     19.71 o 
  -6   2   2     1156.77     1246.77     43.70 o 
  -5   2   2       97.40       89.00      5.63 o 
  -4   2   2      794.87      841.10     24.65 o 
  -3   2   2     2994.03     3311.68     68.25 o 
  -2   2   2      107.58       79.94     28.82 o 
   0   2   2     2315.75     2153.84     68.76 o 
   1   2   2      162.43      169.90      6.06 o 
   2   2   2     3292.53     3640.64     86.31 o 
   3   2   2      518.45      448.43     24.66 o 
   4   2   2     2003.34     2194.01     72.25 o 
   5   2   2     1741.21     1947.16     74.42 o 
   6   2   2     1014.44     1100.95     52.17 o 
   7   2   2      168.50      180.64     15.89 o 
   8   2   2      151.61      153.39     15.69 o 
 -11   3   2       34.03       33.95     12.59 o 
 -10   3   2        9.50       11.12     14.52 o 
  -9   3   2      147.45      138.83     14.07 o 
  -8   3   2      472.66      499.34     26.98 o 
  -7   3   2      720.00      702.83     30.93 o 
  -6   3   2        4.34        9.39      2.57 o 
  -5   3   2      194.48      167.70      8.79 o 
  -4   3   2        1.10        2.13      2.69 o 
  -3   3   2      358.75      413.38     12.61 o 
  -2   3   2     2176.88     2480.14     89.44 o 
  -1   3   2       96.10       94.52      7.47 o 
   0   3   2       14.42       31.81     12.76 o 
   1   3   2       45.18       54.75      3.40 o 
   2   3   2       54.82       78.71      5.68 o 
   3   3   2       19.39       30.04      4.71 o 
   4   3   2       85.27       84.42      7.29 o 
   5   3   2      152.18      162.53     16.00 o 
   6   3   2      326.14      308.68     22.95 o 
   7   3   2      203.51      211.42     18.77 o 
 -11   4   2      127.33      103.65     14.09 o 
 -10   4   2      244.12      246.73     22.85 o 
  -9   4   2      371.64      355.56     23.36 o 
  -8   4   2      407.41      417.64     23.86 o 
  -7   4   2      372.22      357.46     17.79 o 
  -6   4   2      406.57      409.58     19.04 o 
  -5   4   2      316.36      334.97     14.50 o 
  -4   4   2      788.82      795.20     39.36 o 
  -3   4   2      570.86      555.95     27.25 o 
  -2   4   2       98.88       98.00      8.16 o 
  -1   4   2        8.53       14.70      4.21 o 
   0   4   2       73.82       44.76      2.87 o 
   1   4   2      116.54       90.19      5.25 o 
   2   4   2      258.23      247.14     11.90 o 
   3   4   2       69.38       71.95      6.79 o 
   4   4   2      263.95      250.65     15.92 o 
   5   4   2        1.10        5.93      6.19 o 
   6   4   2       63.30       61.75     19.28 o 
   7   4   2       86.06      114.55     17.99 o 
 -11   5   2       55.34       47.77      9.02 o 
 -10   5   2      335.10      346.97     25.58 o 
  -9   5   2      321.51      287.82     20.39 o 
  -8   5   2      298.75      316.09     19.19 o 
  -7   5   2     1681.33     1716.38     64.84 o 
  -6   5   2     1348.81     1383.21     50.97 o 
  -5   5   2     2812.25     3083.39    134.87 o 
  -4   5   2     4841.38     5267.56    202.51 o 
  -3   5   2     2496.31     2660.58    106.80 o 
  -2   5   2      956.96      859.75     41.09 o 
  -1   5   2      352.47      288.36     19.41 o 
   0   5   2     1399.28     1364.76     67.87 o 
   1   5   2      852.93      747.63     35.84 o 
   2   5   2      696.57      695.33     45.05 o 
   3   5   2      732.80      700.66     46.66 o 
   4   5   2      129.92      124.00      8.41 o 
   5   5   2       30.35       30.35      5.32 o 
   6   5   2       62.48       61.69     11.29 o 
 -11   6   2       34.64       42.30     10.21 o 
 -10   6   2      203.24      211.63     33.12 o 
  -9   6   2       18.74       16.78      6.17 o 
  -8   6   2      162.80      173.36     12.74 o 
  -7   6   2        8.94       10.92      3.38 o 
  -6   6   2       53.34       61.50     10.32 o 
  -5   6   2        7.13       11.42      5.77 o 
  -4   6   2        0.92       11.55      5.34 o 
  -3   6   2       45.01       44.44      7.20 o 
  -2   6   2      145.64      130.82     11.15 o 
  -1   6   2        6.25        4.28      4.35 o 
   0   6   2      244.95      239.11     21.07 o 
   1   6   2       21.15       13.39      4.51 o 
   2   6   2       24.60       20.47      4.28 o 
   3   6   2      793.18      754.22     34.13 o 
   4   6   2       24.49       27.97      5.29 o 
   5   6   2      257.33      212.10     23.65 o 
 -11   7   2       59.60       62.67     13.99 o 
 -10   7   2       33.96       29.25     11.03 o 
  -9   7   2      185.57      170.07     15.29 o 
  -8   7   2       12.35       13.94      7.82 o 
  -7   7   2        0.62       14.22      7.11 o 
  -6   7   2       73.22       93.12      8.40 o 
  -5   7   2       66.48       68.63     10.98 o 
  -4   7   2       10.28       21.17      6.27 o 
  -3   7   2        6.31        0.30      4.25 o 
  -2   7   2       25.35       21.24      4.45 o 
  -1   7   2      143.91      155.55     16.89 o 
   0   7   2      326.15      319.92     27.91 o 
   1   7   2      108.32      105.30     15.50 o 
   2   7   2      229.07      217.05     12.45 o 
   3   7   2       23.27       28.57      5.52 o 
   4   7   2        1.89        6.38      7.20 o 
   5   7   2       30.84        7.60     12.08 o 
 -11   8   2      252.50      242.59     44.50 o 
 -10   8   2      761.33      789.74     46.46 o 
  -9   8   2       32.92       39.00     12.13 o 
  -8   8   2      607.96      667.55     27.09 o 
  -7   8   2      546.79      578.71     29.04 o 
  -6   8   2      150.32      141.75     11.01 o 
  -5   8   2      503.40      526.81     26.23 o 
  -4   8   2      191.26      180.07     17.76 o 
  -3   8   2      201.44      244.09     24.13 o 
  -2   8   2      281.31      231.41     19.61 o 
  -1   8   2      602.55      608.75     44.77 o 
   0   8   2      390.60      385.50     34.05 o 
   1   8   2      252.96      236.99     17.58 o 
   2   8   2       47.65       50.55     17.31 o 
   3   8   2       23.11       19.62      6.77 o 
   4   8   2        4.24       11.49     12.94 o 
 -10   9   2       17.79       19.75      7.64 o 
  -9   9   2       14.45       17.13      6.61 o 
  -8   9   2        5.20       17.34      5.55 o 
  -7   9   2        0.50       -1.15      3.72 o 
  -6   9   2       34.91       40.41      8.26 o 
  -5   9   2       28.58       32.44      6.77 o 
  -4   9   2       19.07       14.40      3.85 o 
  -3   9   2       48.09       45.28     12.54 o 
  -2   9   2      150.78      136.94     20.01 o 
  -1   9   2      276.14      271.59     19.04 o 
   0   9   2      346.82      319.47     22.29 o 
   1   9   2      256.02      277.78     25.02 o 
   2   9   2      203.48      214.37     19.32 o 
   3   9   2      221.55      214.41     19.87 o 
 -10  10   2        2.29        7.63      6.83 o 
  -9  10   2       52.68       59.54      9.94 o 
  -8  10   2        0.77        3.25      6.14 o 
  -7  10   2        4.73        0.15      3.70 o 
  -6  10   2        7.92        2.43      4.50 o 
  -5  10   2        1.08       -0.63      3.80 o 
  -4  10   2       43.07       52.33      9.59 o 
  -3  10   2      262.62      304.16     57.38 o 
  -2  10   2      111.76      109.61     11.78 o 
  -1  10   2       31.49       27.42      7.42 o 
   0  10   2       15.90       10.34      7.12 o 
   1  10   2        0.04        6.71      6.19 o 
   2  10   2        0.26       20.88     18.35 o 
  -9  11   2      246.63      257.98     27.30 o 
  -8  11   2      200.26      194.87     18.46 o 
  -7  11   2      154.02      152.70     15.50 o 
  -6  11   2      191.97      201.99     17.85 o 
  -5  11   2      172.52      173.67     16.18 o 
  -4  11   2      111.13       88.27     11.77 o 
  -3  11   2      141.80      134.81     14.18 o 
  -2  11   2       44.68       39.63      8.88 o 
  -1  11   2        0.13        7.41     10.16 o 
   0  11   2        0.20        5.37      9.29 o 
  -8  12   2       15.59       19.83      8.89 o 
  -7  12   2      137.29      135.23     16.13 o 
  -6  12   2      196.16      224.32     20.63 o 
  -5  12   2       24.94       48.63     10.21 o 
  -4  12   2      692.50      714.37     43.60 o 
  -3  12   2      212.50      251.41     25.11 o 
  -2  12   2      141.74      137.59     16.33 o 
   1 -13   3        0.26        4.02      8.66 o 
   2 -13   3        5.30        8.50      9.29 o 
   3 -13   3       50.77       46.79     14.87 o 
   4 -13   3       16.48       16.79     12.05 o 
   5 -13   3       22.86       22.20     12.25 o 
   6 -13   3       39.71       41.02     14.83 o 
   7 -13   3       32.11       36.67     14.27 o 
  -1 -12   3       17.26       34.08     13.94 o 
   0 -12   3        6.83        1.99      7.90 o 
   1 -12   3        2.27       -2.49      6.90 o 
   2 -12   3        5.69        7.57      8.70 o 
   3 -12   3        6.55        2.85      6.90 o 
   4 -12   3        1.58       -0.13      5.84 o 
   5 -12   3        8.40        8.22      5.07 o 
   6 -12   3       32.32       37.28      7.73 o 
   7 -12   3        0.42        0.36      6.34 o 
   8 -12   3       13.75        6.70     11.15 o 
  -2 -11   3      230.99      208.28     27.71 o 
  -1 -11   3      229.44      189.76     26.15 o 
   0 -11   3      299.39      240.59     40.97 o 
   1 -11   3      260.47      273.97     18.51 o 
   2 -11   3      332.76      376.46     31.81 o 
   3 -11   3      623.17      664.06     32.54 o 
   4 -11   3      197.63      180.76     14.24 o 
   5 -11   3      491.53      523.32     28.56 o 
   6 -11   3      320.87      329.00     20.72 o 
   7 -11   3      135.79      131.86     21.06 o 
   8 -11   3      112.09       96.06     11.92 o 
   9 -11   3       35.91       20.91     11.05 o 
  -4 -10   3        2.19       18.62     12.18 o 
  -3 -10   3        9.66       11.39      6.26 o 
  -2 -10   3       23.47       37.19      7.36 o 
  -1 -10   3        0.35        7.26     10.45 o 
   0 -10   3       53.76       48.53      5.66 o 
   1 -10   3      163.39      155.65     14.30 o 
   2 -10   3      190.54      189.35     17.22 o 
   3 -10   3      277.28      300.56     28.47 o 
   4 -10   3      106.80      129.26     10.45 o 
   5 -10   3      166.51      187.89     12.63 o 
   6 -10   3      100.34      122.93     10.37 o 
   7 -10   3      329.86      335.63     20.46 o 
   8 -10   3      363.18      352.91     26.10 o 
   9 -10   3      370.61      404.65     39.69 o 
  -5  -9   3        9.83       12.42      6.12 o 
  -4  -9   3       13.85       31.36     11.75 o 
  -3  -9   3       16.74       41.61     17.12 o 
  -2  -9   3       16.02       15.55      5.73 o 
  -1  -9   3       33.96       15.27      4.40 o 
   0  -9   3       23.19       18.97      4.25 o 
   1  -9   3      109.03      104.27      8.51 o 
   2  -9   3     1954.24     2194.52     72.42 o 
   3  -9   3        1.47        5.22      4.15 o 
   4  -9   3       64.24       56.40      5.83 o 
   5  -9   3      197.10      211.82     15.75 o 
   6  -9   3       20.48       24.77      4.64 o 
   7  -9   3      271.08      256.27     32.11 o 
   8  -9   3      127.34      105.77     15.70 o 
   9  -9   3       53.02       61.30     13.97 o 
  -5  -8   3      325.36      337.92     19.56 o 
  -4  -8   3      553.10      625.39     28.08 o 
  -3  -8   3      269.06      296.15     18.60 o 
  -2  -8   3      403.71      443.90     21.94 o 
  -1  -8   3      399.44      365.01     17.43 o 
   0  -8   3      491.96      474.30     19.97 o 
   1  -8   3      628.53      663.88     34.75 o 
   2  -8   3      478.55      516.30     21.20 o 
   3  -8   3      248.05      241.91     11.80 o 
   4  -8   3      131.25      145.39      8.53 o 
   5  -8   3       87.47       79.26      6.28 o 
   6  -8   3       12.68        7.80      5.69 o 
   7  -8   3       12.55        8.54      5.29 o 
   8  -8   3        9.00       17.59      7.90 o 
  10  -8   3        0.70        4.68      8.20 o 
  -6  -7   3        9.41       21.59      7.83 o 
  -5  -7   3       20.43       28.77      5.83 o 
  -4  -7   3       74.83       85.73      7.81 o 
  -3  -7   3      237.22      243.95     12.32 o 
  -2  -7   3      522.63      528.37     23.75 o 
  -1  -7   3     1012.91     1071.23     36.92 o 
   0  -7   3     2625.53     2637.76     79.35 o 
   1  -7   3     3121.20     3193.48     80.78 o 
   2  -7   3     2827.95     2916.23     74.65 o 
   3  -7   3     1169.55     1080.52     32.84 o 
   4  -7   3     1078.05     1115.84     35.50 o 
   5  -7   3     1442.16     1444.08     44.32 o 
   6  -7   3      720.74      740.65     27.16 o 
   7  -7   3     1417.26     1305.32     46.22 o 
   8  -7   3      324.52      319.26     27.81 o 
   9  -7   3      382.65      349.73     33.92 o 
  10  -7   3      265.89      325.56     47.06 o 
  -7  -6   3      127.57      108.62     14.15 o 
  -6  -6   3       78.93       72.38     11.57 o 
  -5  -6   3      113.39      102.69      8.93 o 
  -4  -6   3      253.07      254.52     18.55 o 
  -3  -6   3       25.85       29.58      4.78 o 
  -2  -6   3      104.43      112.88      7.45 o 
  -1  -6   3      135.55      179.57      8.46 o 
   0  -6   3        1.47        3.44      1.54 o 
   1  -6   3      281.45      336.98     11.33 o 
   2  -6   3       13.93       30.71      2.79 o 
   3  -6   3       82.53       82.79      6.01 o 
   4  -6   3        0.06       -0.84      1.73 o 
   5  -6   3      210.29      201.07     15.22 o 
   6  -6   3       23.43       18.03      6.22 o 
   7  -6   3       37.87       44.67      8.79 o 
   8  -6   3       34.25       19.55      8.13 o 
   9  -6   3       81.29       67.20     14.04 o 
  10  -6   3       68.81      104.12     22.30 o 
  -8  -5   3      101.90      122.70     15.89 o 
  -7  -5   3      195.54      198.20     19.30 o 
  -6  -5   3      232.56      231.30     23.08 o 
  -5  -5   3       20.30       24.08      4.61 o 
  -4  -5   3      594.49      597.13     22.13 o 
  -3  -5   3      204.72      193.03     18.21 o 
  -2  -5   3      161.27      162.42      6.75 o 
  -1  -5   3       85.94       91.35      6.01 o 
   0  -5   3        4.11        5.69      1.43 o 
   1  -5   3        0.28        0.44      1.44 o 
   2  -5   3        2.11        4.24      1.25 o 
   3  -5   3      540.37      516.27     20.79 o 
   4  -5   3        5.18        0.46      2.09 o 
   5  -5   3      285.35      294.37     11.67 o 
   6  -5   3      476.43      465.69     17.62 o 
   7  -5   3      403.97      363.80     27.48 o 
   8  -5   3      333.84      293.18     24.76 o 
   9  -5   3       95.74      115.50     13.88 o 
  10  -5   3       27.63       40.46     15.32 o 
  -8  -4   3      192.59      205.43     19.81 o 
  -7  -4   3      451.49      456.44     29.11 o 
  -6  -4   3      360.14      344.38     25.24 o 
  -5  -4   3     1553.01     1592.47     45.36 o 
  -4  -4   3     2550.68     2624.43     64.55 o 
  -3  -4   3     3050.95     2880.52     75.88 o 
  -2  -4   3     6805.47     7583.51    132.94 o 
  -1  -4   3     1381.49     1386.82     51.71 o 
   0  -4   3      144.20      179.22      5.89 o 
   1  -4   3       17.65       10.45      2.02 o 
   2  -4   3     1706.09     1541.61     55.36 o 
   3  -4   3     5888.90     5484.86    109.51 o 
   4  -4   3     3137.95     2698.14     62.12 o 
   5  -4   3     3180.66     2747.75     66.61 o 
   6  -4   3      765.77      689.63     40.59 o 
   7  -4   3       85.32       72.12     11.55 o 
   8  -4   3      184.10      202.94     33.68 o 
   9  -4   3       68.61       90.35     30.98 o 
  10  -4   3        6.33       -3.08      6.78 o 
  -9  -3   3       13.05       28.37      8.68 o 
  -8  -3   3       59.66       59.82     10.01 o 
  -7  -3   3      123.15      137.88     12.89 o 
  -6  -3   3     1929.87     2042.25     77.86 o 
  -5  -3   3       76.45       68.09      4.63 o 
  -4  -3   3        7.62       14.69      2.61 o 
  -3  -3   3       29.26       84.67     18.12 o 
  -2  -3   3     2355.10     2400.72     58.64 o 
  -1  -3   3        6.70       14.38      1.28 o 
   0  -3   3       13.11       11.45      2.36 o 
   1  -3   3       84.16       78.97     15.28 o 
   2  -3   3       11.20        8.32      1.91 o 
   3  -3   3      153.12      163.70     10.60 o 
   4  -3   3      260.54      224.07     23.00 o 
   5  -3   3      667.66      611.16     19.94 o 
   6  -3   3      252.55      225.21     16.79 o 
   7  -3   3      153.91      146.99     14.60 o 
   8  -3   3      324.78      338.13     23.86 o 
   9  -3   3      118.96      129.72     15.53 o 
  -9  -2   3       72.66       60.90     11.42 o 
  -8  -2   3       44.01       50.29     17.39 o 
  -7  -2   3       27.10       25.68      6.07 o 
  -6  -2   3        0.55        2.63      3.55 o 
  -5  -2   3        3.37        5.29      2.47 o 
  -4  -2   3      221.87      238.99      8.25 o 
  -3  -2   3      190.72      193.02      6.10 o 
  -2  -2   3      582.74      528.01     11.21 o 
  -1  -2   3      670.81      551.81     35.86 o 
   0  -2   3        7.23        8.86      0.55 o 
   1  -2   3     1108.57     1040.33     63.35 o 
   2  -2   3     1152.16     1141.63     82.40 o 
   3  -2   3     2240.07     2289.78    102.90 o 
   4  -2   3      513.74      419.98     13.63 o 
   5  -2   3      546.89      477.00     28.91 o 
   6  -2   3      154.06      178.70     13.00 o 
   7  -2   3       23.47       22.41      6.10 o 
   8  -2   3       80.38       58.64      9.56 o 
   9  -2   3        3.31        9.70      6.69 o 
 -10  -1   3      117.08      115.37     23.10 o 
  -9  -1   3      422.02      408.15     26.51 o 
  -8  -1   3      397.74      378.07     24.01 o 
  -7  -1   3      148.97      147.19     11.08 o 
  -6  -1   3     1009.59      960.44     37.18 o 
  -5  -1   3      516.83      598.44     23.75 o 
  -4  -1   3     1711.20     1787.08     49.36 o 
  -3  -1   3     2421.88     2139.79    108.56 o 
  -2  -1   3     5150.15     4710.68     67.95 o 
  -1  -1   3     4938.63     3967.89     96.44 o 
   0  -1   3     9570.42     7532.11    550.51 o 
   1  -1   3     3333.95     3242.70     94.02 o 
   2  -1   3      352.24      373.70     11.54 o 
   3  -1   3      543.32      529.47     15.90 o 
   4  -1   3       11.95        7.63      4.28 o 
   5  -1   3       56.33       55.47     10.01 o 
   6  -1   3       46.71       44.97      7.12 o 
   7  -1   3       75.47       69.75      8.51 o 
   8  -1   3       42.83       41.46     12.51 o 
   9  -1   3       14.29       15.42     10.95 o 
 -10   0   3        1.21       -3.47      5.45 o 
  -9   0   3        0.68        0.11      5.49 o 
  -8   0   3       23.46       20.79      6.23 o 
  -7   0   3       53.26       58.34      6.38 o 
  -6   0   3       27.29       26.34      7.22 o 
  -5   0   3       23.47       20.63      4.78 o 
  -4   0   3       85.54       78.15      4.95 o 
  -3   0   3      214.76      234.96      7.47 o 
  -2   0   3      927.25      967.85     20.61 o 
  -1   0   3     2344.75     2138.51     44.44 o 
   0   0   3     1413.90     1324.29     29.06 o 
   1   0   3     2687.76     2537.14     53.36 o 
   2   0   3      586.86      576.86     27.31 o 
   3   0   3      331.50      287.67     17.52 o 
   4   0   3      477.54      454.88     21.62 o 
   5   0   3     1000.22     1021.84     69.51 o 
   6   0   3     1148.49     1213.34     52.31 o 
   7   0   3      461.12      439.28     27.64 o 
   8   0   3      115.23      122.14     13.04 o 
 -10   1   3        3.88        2.19      9.29 o 
  -9   1   3       16.53       21.45     13.92 o 
  -8   1   3      113.06       95.79     10.64 o 
  -7   1   3      134.31      112.14      8.91 o 
  -6   1   3      813.38      865.39     33.97 o 
  -5   1   3      264.68      327.09     13.97 o 
  -4   1   3     1090.47     1220.29     80.21 o 
  -3   1   3      115.26      127.34      4.22 o 
  -2   1   3     1265.24     1466.04     47.05 o 
   0   1   3       37.91       61.20      5.44 o 
   1   1   3      306.86      375.45     19.28 o 
   2   1   3      294.87      395.24     14.36 o 
   3   1   3     1170.90     1255.42     38.95 o 
   4   1   3      118.86      110.67      8.38 o 
   5   1   3       24.05       26.46      5.65 o 
   6   1   3      102.61       93.59     22.83 o 
   7   1   3       25.71       28.95      7.51 o 
   8   1   3        4.36       16.69      8.98 o 
 -11   2   3      141.20      136.44     18.15 o 
 -10   2   3       75.23       84.54     12.23 o 
  -9   2   3      249.41      271.78     20.16 o 
  -8   2   3     1877.44     1957.98     79.95 o 
  -7   2   3     2219.10     2195.78     77.16 o 
  -6   2   3     2197.55     2157.42     69.12 o 
  -5   2   3      277.16      231.29     13.71 o 
  -4   2   3      848.14      936.73     42.63 o 
  -3   2   3      696.85      741.64     20.35 o 
  -2   2   3     2326.82     2866.04    101.19 o 
  -1   2   3     4438.73     4629.34    146.42 o 
   0   2   3      724.44      646.27     15.73 o 
   1   2   3      498.31      488.17     14.71 o 
   2   2   3       81.13       64.69      4.84 o 
   3   2   3      586.76      567.52     23.04 o 
   4   2   3       85.45       77.16      6.72 o 
   5   2   3       25.30       26.89      5.84 o 
   6   2   3       31.65       18.99      6.44 o 
   7   2   3        9.50        7.13      5.83 o 
   8   2   3        0.25        9.00      7.18 o 
 -11   3   3        1.53        9.07      6.25 o 
 -10   3   3       19.65       18.61     10.06 o 
  -9   3   3       43.98       42.35     12.71 o 
  -8   3   3       63.40       75.71      7.83 o 
  -7   3   3      438.34      438.99     22.06 o 
  -6   3   3      437.54      403.80     18.19 o 
  -5   3   3     1586.89     1723.86     52.34 o 
  -4   3   3     1044.71     1149.76     36.75 o 
  -3   3   3      342.74      250.50     38.56 o 
  -2   3   3     7289.81     6607.15    178.33 o 
  -1   3   3     2661.17     2718.99    103.78 o 
   0   3   3     3828.08     3396.64    174.96 o 
   1   3   3     2093.57     2413.71     82.22 o 
   2   3   3     1120.95     1232.23     39.87 o 
   3   3   3     1048.79     1130.69     42.55 o 
   4   3   3     1121.27     1231.80     93.60 o 
   5   3   3      775.46      841.44     42.59 o 
   6   3   3      245.89      301.59     21.32 o 
   7   3   3      185.83      201.75     19.18 o 
 -11   4   3       21.18       34.48      9.71 o 
 -10   4   3        3.10        9.93     13.89 o 
  -9   4   3       39.40       33.09      6.29 o 
  -8   4   3      283.69      306.14     20.48 o 
  -7   4   3      323.05      303.56     16.67 o 
  -6   4   3      101.39       98.65      7.62 o 
  -5   4   3      372.17      411.28     16.90 o 
  -4   4   3      289.01      338.86     25.12 o 
  -3   4   3      820.34      880.85     41.55 o 
  -2   4   3     1556.63     1551.80     61.83 o 
  -1   4   3     1280.78     1267.82     58.81 o 
   0   4   3      372.60      306.22     19.61 o 
   1   4   3      111.53      111.22      6.65 o 
   2   4   3       13.21       13.15      5.56 o 
   3   4   3        0.66        6.45      4.48 o 
   4   4   3        0.91       15.89      5.05 o 
   5   4   3       74.08       81.40      9.50 o 
   6   4   3       35.49       50.46     17.31 o 
 -11   5   3      166.93      152.57     22.07 o 
 -10   5   3      428.79      386.68     35.78 o 
  -9   5   3      460.80      453.94     37.93 o 
  -8   5   3      688.88      707.86     35.78 o 
  -7   5   3      637.27      644.93     30.51 o 
  -6   5   3      558.42      560.88     23.76 o 
  -5   5   3      438.49      401.32     16.43 o 
  -4   5   3      129.78      121.63      7.02 o 
  -3   5   3       98.67      106.17     11.98 o 
  -2   5   3        8.77        8.56      3.92 o 
  -1   5   3      141.83      174.30     15.70 o 
   0   5   3      811.56      734.33     43.24 o 
   1   5   3       85.74       78.82      6.07 o 
   2   5   3      164.02      156.26     10.85 o 
   3   5   3      201.97      185.84     13.62 o 
   4   5   3       94.02       98.35     10.97 o 
   5   5   3       64.31       51.25      9.32 o 
   6   5   3       68.67       75.33     13.02 o 
 -11   6   3      112.78      120.58     15.85 o 
 -10   6   3      176.16      176.73     17.59 o 
  -9   6   3      133.20      139.54     13.82 o 
  -8   6   3      407.44      389.84     21.22 o 
  -7   6   3     1273.15     1308.38     52.32 o 
  -6   6   3     1732.44     1895.24     65.68 o 
  -5   6   3     2655.86     2864.03    156.66 o 
  -4   6   3     3117.60     2970.05    130.76 o 
  -3   6   3      773.88      886.40     52.57 o 
  -2   6   3     1010.91      838.11     44.21 o 
  -1   6   3      948.07     1003.58     59.84 o 
   0   6   3     2842.72     2868.17    147.22 o 
   1   6   3     1187.55     1047.22     60.28 o 
   2   6   3      712.96      648.61     50.30 o 
   3   6   3      538.62      525.86     41.83 o 
   4   6   3        8.97        5.45      4.06 o 
   5   6   3       59.16       74.41     20.87 o 
 -11   7   3       80.01       61.81     12.46 o 
 -10   7   3      297.42      284.67     23.33 o 
  -9   7   3        9.96       13.31      8.58 o 
  -8   7   3      375.36      374.28     17.44 o 
  -7   7   3      847.49      842.93     37.85 o 
  -6   7   3      509.50      531.14     40.34 o 
  -5   7   3      709.13      722.78     47.16 o 
  -4   7   3       87.76       86.52     11.85 o 
  -3   7   3       70.43       88.05     13.57 o 
  -2   7   3      181.72      146.02     14.83 o 
  -1   7   3      240.15      265.13     24.92 o 
   0   7   3      153.54      188.60     21.14 o 
   1   7   3      144.09      172.44     22.33 o 
   2   7   3      315.79      346.04     36.37 o 
   3   7   3       37.59       20.64      7.87 o 
   4   7   3       71.80       66.93     10.12 o 
 -11   8   3       72.93       72.99     13.87 o 
 -10   8   3        1.41       10.24     14.42 o 
  -9   8   3       25.68       23.58      6.86 o 
  -8   8   3       75.56       77.76      7.49 o 
  -7   8   3      172.30      169.59     10.64 o 
  -6   8   3       77.60       75.40     13.14 o 
  -5   8   3      775.11      733.73     48.22 o 
  -4   8   3       81.89       61.83      9.26 o 
  -3   8   3       24.99       27.45      9.69 o 
  -2   8   3       33.26       31.63      8.30 o 
  -1   8   3      151.79      154.39     19.98 o 
   0   8   3       48.55       55.36     13.18 o 
   1   8   3       12.24       16.66      7.70 o 
   2   8   3      199.46      191.70     20.76 o 
   3   8   3        3.23        5.73     14.24 o 
 -10   9   3      148.05      169.44     19.65 o 
  -9   9   3      343.27      353.04     21.95 o 
  -8   9   3      681.54      707.87     30.81 o 
  -7   9   3      877.39      906.25     36.01 o 
  -6   9   3      942.38      928.31     64.18 o 
  -5   9   3      705.05      713.42     52.63 o 
  -4   9   3      469.44      433.13     36.67 o 
  -3   9   3      232.45      279.97     31.16 o 
  -2   9   3      499.23      402.20     32.46 o 
  -1   9   3      376.23      373.19     37.24 o 
   0   9   3      169.07      183.66     25.65 o 
   1   9   3      162.39      144.93     13.88 o 
   2   9   3       20.67       19.10     12.63 o 
 -10  10   3        0.57       22.88      9.39 o 
  -9  10   3        0.23       12.10      7.78 o 
  -8  10   3        7.35        3.79      5.23 o 
  -7  10   3       49.18       45.73      8.76 o 
  -6  10   3      109.85      102.51     10.84 o 
  -5  10   3      226.42      250.54     19.07 o 
  -4  10   3      246.92      229.02     23.36 o 
  -3  10   3      101.03       98.23     20.44 o 
  -2  10   3       83.92       65.48      8.51 o 
  -1  10   3       89.93       80.81     12.08 o 
   0  10   3      154.80      137.84     16.04 o 
   1  10   3      181.88      168.22     22.07 o 
  -9  11   3       13.01       -6.11      9.82 o 
  -8  11   3        0.46       20.12      7.83 o 
  -7  11   3       21.06       10.83      5.56 o 
  -6  11   3        3.00        7.83     13.82 o 
  -5  11   3        0.43       -1.35      5.29 o 
  -4  11   3       84.09       92.58     28.23 o 
  -3  11   3       39.46       43.32     10.53 o 
  -2  11   3        0.17        6.12      6.17 o 
  -1  11   3        6.32       10.62      6.62 o 
  -8  12   3      117.30      110.29     15.67 o 
  -7  12   3      148.57      148.18     22.12 o 
  -6  12   3      117.90      124.12     18.65 o 
  -5  12   3      112.29      129.24     15.97 o 
  -4  12   3      115.25      132.47     16.41 o 
  -3  12   3      162.77      139.01     18.32 o 
   1 -13   4      169.83      232.01     30.86 o 
   2 -13   4      132.60      165.97     24.92 o 
   3 -13   4      156.14      134.01     22.33 o 
   4 -13   4      373.39      402.23     43.71 o 
   5 -13   4      441.52      510.05     50.81 o 
   6 -13   4      381.48      419.68     44.04 o 
   7 -13   4      189.95      187.37     26.95 o 
  -1 -12   4       54.89       68.33     17.62 o 
   0 -12   4       69.91      112.01     20.28 o 
   1 -12   4       39.14       49.42     14.00 o 
   2 -12   4        6.41       -1.73      6.64 o 
   3 -12   4        0.08        6.70      8.56 o 
   4 -12   4       20.56       22.04     11.08 o 
   5 -12   4       13.29       27.64     11.12 o 
   7 -12   4       32.20       36.47     12.08 o 
   8 -12   4       29.13       35.54     11.52 o 
  -3 -11   4        3.67        1.63      8.43 o 
  -2 -11   4        9.68        0.43      6.60 o 
  -1 -11   4       24.52       26.98     11.05 o 
   0 -11   4        6.57        0.03      5.44 o 
   1 -11   4        5.30       -5.48      7.60 o 
   2 -11   4       25.34       20.11      9.59 o 
   3 -11   4      113.10      103.21     14.10 o 
   4 -11   4       57.39       55.02     13.01 o 
   5 -11   4      103.09      108.95     16.96 o 
   6 -11   4       60.43       62.60      9.94 o 
   7 -11   4       37.08       26.00      7.23 o 
   8 -11   4      110.59       79.22      9.79 o 
  -4 -10   4      146.80      162.82     25.89 o 
  -3 -10   4      312.36      310.10     33.15 o 
  -2 -10   4      130.42      124.98     15.80 o 
  -1 -10   4      576.44      597.60     47.69 o 
   0 -10   4      310.09      348.70     32.69 o 
   1 -10   4      323.89      379.53     33.92 o 
   2 -10   4     2247.43     2420.90    138.92 o 
   3 -10   4       36.64       48.19     17.19 o 
   4 -10   4      370.89      393.06     51.09 o 
   5 -10   4      217.96      204.27     31.66 o 
   6 -10   4       70.99       90.32      8.37 o 
   7 -10   4      309.63      290.65     17.72 o 
   8 -10   4      114.00      116.95     16.99 o 
   9 -10   4      118.87      121.33     19.51 o 
  -5  -9   4       62.88       73.41     14.47 o 
  -4  -9   4       17.19        8.51      5.43 o 
  -3  -9   4        5.15        7.00      5.58 o 
  -2  -9   4       13.79       14.82      6.95 o 
  -1  -9   4        5.84        8.05      3.45 o 
   0  -9   4        4.47        0.81      2.12 o 
   1  -9   4       35.21       38.06      4.96 o 
   2  -9   4       63.17       50.24     14.55 o 
   3  -9   4      204.04      201.41     17.34 o 
   4  -9   4      196.99      198.09     11.10 o 
   5  -9   4      145.48      138.58     10.62 o 
   6  -9   4      200.72      197.98     12.12 o 
   7  -9   4      622.39      568.22     27.93 o 
   8  -9   4      604.96      587.84     44.04 o 
   9  -9   4      507.41      563.42     46.46 o 
  -6  -8   4        1.03        6.35      7.33 o 
  -5  -8   4        0.35       13.56      5.24 o 
  -4  -8   4        2.25        4.81      3.55 o 
  -3  -8   4       61.55       55.92     11.17 o 
  -2  -8   4       43.36       42.26     11.72 o 
  -1  -8   4       39.10       44.64      5.10 o 
   0  -8   4       13.54       10.64      2.82 o 
   1  -8   4     1316.94     1275.37     39.09 o 
   2  -8   4      561.28      554.33     18.75 o 
   3  -8   4       34.26       24.17      3.24 o 
   4  -8   4       67.44       65.50      5.00 o 
   5  -8   4        2.57        7.59      2.91 o 
   6  -8   4       25.04       33.83      4.72 o 
   7  -8   4      309.56      300.21     15.95 o 
   8  -8   4       56.70       48.09     10.82 o 
   9  -8   4        4.27       11.08      8.36 o 
  -6  -7   4      301.26      325.17     24.32 o 
  -5  -7   4      797.48      913.43     58.01 o 
  -4  -7   4      607.11      659.96     26.82 o 
  -3  -7   4      493.12      590.87     26.76 o 
  -2  -7   4     1023.12     1119.75     39.44 o 
  -1  -7   4     1177.30     1161.30     57.66 o 
   0  -7   4     1840.07     1610.31     95.11 o 
   1  -7   4     2362.19     2248.79     66.61 o 
   2  -7   4     1185.59     1051.41     72.10 o 
   3  -7   4       61.78       47.84      3.51 o 
   4  -7   4       95.69       99.11     10.92 o 
   5  -7   4       77.76       76.18      6.13 o 
   6  -7   4       49.32       43.97      9.09 o 
   7  -7   4       34.91       28.35      4.59 o 
   8  -7   4        7.11       -0.07      4.65 o 
   9  -7   4        0.71       -3.95      7.23 o 
  -7  -6   4        9.61        8.81      6.52 o 
  -6  -6   4        2.15        8.33      5.30 o 
  -5  -6   4        0.14        2.92      4.90 o 
  -4  -6   4        4.24        9.41      5.35 o 
  -3  -6   4       41.57       42.38      4.63 o 
  -2  -6   4       85.27       92.00      6.13 o 
  -1  -6   4      258.79      278.40     24.72 o 
   0  -6   4      573.23      557.69     15.68 o 
   1  -6   4      799.50      591.13     22.45 o 
   2  -6   4     1992.20     1238.18    178.99 o 
   3  -6   4     1712.63     1371.92     85.26 o 
   4  -6   4     1013.25      848.62     28.09 o 
   5  -6   4     1443.09     1378.11     42.46 o 
   6  -6   4     1134.96     1124.62     41.83 o 
   7  -6   4      217.22      255.67     21.97 o 
   8  -6   4      748.19      678.91     49.05 o 
   9  -6   4      288.20      278.71     28.54 o 
  -8  -5   4        4.31        5.60      5.44 o 
  -7  -5   4       18.19       21.75      7.39 o 
  -6  -5   4        6.25       12.47      6.71 o 
  -5  -5   4       16.98       20.75      3.93 o 
  -4  -5   4      229.23      230.58     10.55 o 
  -3  -5   4      653.29      660.84     20.33 o 
  -2  -5   4      877.17      931.49     27.36 o 
  -1  -5   4     2322.41     2403.25    122.84 o 
   0  -5   4      451.09      441.22     22.93 o 
   1  -5   4      246.35      201.41     40.36 o 
   2  -5   4      179.71      150.01     10.06 o 
   3  -5   4      385.88      404.21     13.21 o 
   4  -5   4        1.02        0.87      1.60 o 
   5  -5   4       14.31       17.31      3.21 o 
   6  -5   4       85.84       69.60     19.53 o 
   7  -5   4       18.24       15.00      6.87 o 
   8  -5   4       40.07       36.24      9.69 o 
   9  -5   4        8.28       19.60      8.68 o 
  -8  -4   4      701.23      718.26     43.42 o 
  -7  -4   4      848.10      867.01     44.67 o 
  -6  -4   4       62.45       48.87      6.76 o 
  -5  -4   4     1905.05     1949.14     80.76 o 
  -4  -4   4      659.72      614.41     19.08 o 
  -3  -4   4      467.08      395.88     13.54 o 
  -2  -4   4      886.24      976.80     23.60 o 
  -1  -4   4       29.83       28.05      1.55 o 
   0  -4   4      141.52      147.85      9.59 o 
   1  -4   4      125.64      133.44      5.01 o 
   2  -4   4       38.11       26.37      2.42 o 
   3  -4   4       42.85       40.69      3.18 o 
   4  -4   4        7.86        2.71      1.90 o 
   5  -4   4      262.71      267.34     23.83 o 
   6  -4   4      157.46      140.01      8.35 o 
   7  -4   4        3.51       -4.85      5.58 o 
   8  -4   4      215.42      214.43     18.19 o 
   9  -4   4      115.42      132.59     16.00 o 
  -9  -3   4        0.60        9.76      9.56 o 
  -8  -3   4        1.95        7.27      8.20 o 
  -7  -3   4       38.96       49.40      8.33 o 
  -6  -3   4       66.05       56.46      5.53 o 
  -5  -3   4      697.53      695.40     21.77 o 
  -4  -3   4      953.53      905.77     24.40 o 
  -3  -3   4     1327.36     1123.34     25.99 o 
  -2  -3   4     7925.39     7856.42    150.92 o 
  -1  -3   4       15.16        9.16      0.71 o 
   0  -3   4      842.19      961.13     36.64 o 
   1  -3   4       14.63       12.38      5.54 o 
   2  -3   4     9267.77    10637.34    198.25 o 
   3  -3   4     4056.71     3702.92    344.58 o 
   4  -3   4     1574.43     1622.36     77.39 o 
   5  -3   4     3490.97     3535.31     93.58 o 
   6  -3   4       71.10       73.48     11.85 o 
   7  -3   4      866.82      918.36     45.04 o 
   8  -3   4      887.65      947.48     90.63 o 
   9  -3   4      311.26      285.94     22.79 o 
  -9  -2   4      235.02      242.53     24.94 o 
  -8  -2   4      388.12      385.11     23.49 o 
  -7  -2   4        0.86       11.92      5.19 o 
  -6  -2   4      355.60      384.46     20.19 o 
  -5  -2   4      491.55      537.15     23.78 o 
  -4  -2   4      989.19     1037.28     26.16 o 
  -3  -2   4      686.36      686.94     45.93 o 
  -2  -2   4       76.04       58.55      2.50 o 
  -1  -2   4      133.83      111.66      5.04 o 
   0  -2   4        3.79        3.83      1.23 o 
   1  -2   4      865.35      881.68     20.46 o 
   2  -2   4      454.54      498.22     15.90 o 
   3  -2   4       27.30       26.30      3.00 o 
   4  -2   4       20.33       20.53      2.79 o 
   5  -2   4      364.90      356.80     25.16 o 
   6  -2   4      193.29      197.70     18.68 o 
   7  -2   4      241.97      225.91     31.28 o 
   8  -2   4      469.40      455.74     36.85 o 
   9  -2   4      261.04      278.14     25.32 o 
 -10  -1   4       97.24       87.72     11.51 o 
  -9  -1   4      184.91      195.21     24.49 o 
  -8  -1   4      176.41      172.19     14.68 o 
  -7  -1   4      104.42      105.45      9.83 o 
  -6  -1   4      192.47      173.56      8.38 o 
  -5  -1   4      154.30      141.89     16.10 o 
  -4  -1   4      111.83       96.04      8.33 o 
  -3  -1   4        9.19        9.03      1.36 o 
  -2  -1   4       93.15       86.19      4.65 o 
  -1  -1   4      361.09      386.66     12.84 o 
   0  -1   4        0.63       10.04      4.63 o 
   1  -1   4      981.90     1167.31     29.89 o 
   2  -1   4      229.19      271.47     10.42 o 
   3  -1   4     1590.90     1614.42     57.07 o 
   4  -1   4      186.58      170.38     15.56 o 
   5  -1   4      258.13      237.74     15.27 o 
   6  -1   4      164.67      174.70     12.79 o 
   7  -1   4      135.16      146.89     15.38 o 
   8  -1   4       41.08       28.49      7.42 o 
 -10   0   4      103.15      111.92     21.32 o 
  -9   0   4      152.98      161.55     15.31 o 
  -8   0   4      361.18      368.55     21.70 o 
  -7   0   4     1044.59     1050.54     44.18 o 
  -6   0   4      891.19      885.00     28.03 o 
  -5   0   4     1609.73     1805.90     56.95 o 
  -4   0   4     3261.17     3654.43     70.44 o 
  -3   0   4      352.16      363.07      9.86 o 
  -2   0   4     3366.74     3271.88     55.77 o 
  -1   0   4     7595.75     7539.07    143.90 o 
   0   0   4     4043.61     3942.71     85.73 o 
   1   0   4     6258.90     6194.70    133.43 o 
   2   0   4     3864.16     4248.19    156.38 o 
   3   0   4     1620.03     1628.33     74.24 o 
   4   0   4      976.45     1054.37     40.97 o 
   5   0   4      716.43      766.49     34.71 o 
   6   0   4      346.95      339.82     21.64 o 
   7   0   4      139.54      130.72     13.75 o 
   8   0   4        7.51        2.49      7.07 o 
 -10   1   4       34.96       27.90      8.18 o 
  -9   1   4        4.05       18.19      6.59 o 
  -8   1   4      128.38      127.83     12.44 o 
  -7   1   4      187.73      197.17     13.54 o 
  -6   1   4      152.61      140.96     11.75 o 
  -5   1   4       33.34       41.74      3.60 o 
  -4   1   4       65.61       72.92      3.59 o 
  -3   1   4      568.78      623.33     15.31 o 
  -2   1   4      513.14      583.56     28.52 o 
  -1   1   4     1818.87     1776.39     45.64 o 
   0   1   4      127.88       96.87      7.93 o 
   1   1   4     1316.90     1272.36     55.52 o 
   2   1   4     2428.77     2503.90    107.96 o 
   3   1   4      584.19      522.85     21.20 o 
   4   1   4     2085.23     2065.49     70.57 o 
   5   1   4      955.04      978.45     43.38 o 
   6   1   4     1243.30     1200.07    113.17 o 
   7   1   4       44.73       47.39      9.21 o 
   8   1   4      167.01      150.54     50.53 o 
 -11   2   4       27.51       48.61     10.78 o 
 -10   2   4       31.29       31.82      8.96 o 
  -9   2   4        1.39        1.16      6.24 o 
  -8   2   4        0.07        9.33      6.74 o 
  -7   2   4       24.35       22.83      5.15 o 
  -6   2   4        8.48       14.36      3.52 o 
  -5   2   4        1.89        9.40      3.65 o 
  -4   2   4       52.04       63.04      4.58 o 
  -3   2   4       36.25       66.89      8.93 o 
  -2   2   4     2957.36     2727.56    107.78 o 
  -1   2   4     3419.05     3841.51    138.99 o 
   0   2   4       87.19       72.58      7.77 o 
   1   2   4      158.96      165.40      7.05 o 
   2   2   4        1.91        7.21      5.16 o 
   3   2   4        1.72        5.48      3.48 o 
   4   2   4      183.28      173.75     12.38 o 
   5   2   4      221.63      223.65     16.28 o 
   6   2   4       45.30       51.19      9.18 o 
   7   2   4        0.11        3.63      7.80 o 
 -11   3   4      312.83      303.41     27.15 o 
 -10   3   4       26.92       25.99      8.64 o 
  -9   3   4     1075.60     1172.70     56.53 o 
  -8   3   4     1232.74     1304.45     85.67 o 
  -7   3   4     2515.92     2845.86    100.72 o 
  -6   3   4      316.65      293.63     15.71 o 
  -5   3   4      792.09      794.62     28.61 o 
  -4   3   4      431.11      405.40     14.93 o 
  -3   3   4       40.43       44.91     22.12 o 
  -2   3   4     2433.10     2061.45     78.16 o 
  -1   3   4      460.30      418.89     25.29 o 
   0   3   4      487.59      440.57     11.39 o 
   1   3   4      362.95      377.34     14.28 o 
   2   3   4      325.67      323.52     15.01 o 
   3   3   4      224.92      234.15     13.83 o 
   4   3   4       50.55       58.25      8.98 o 
   5   3   4        0.06       13.27      6.87 o 
   6   3   4        0.03       -0.27      6.74 o 
   7   3   4        5.31        2.56      9.23 o 
 -11   4   4        4.22       24.86      9.23 o 
 -10   4   4       43.38       35.04      7.63 o 
  -9   4   4       31.57       42.35      7.27 o 
  -8   4   4       67.63       75.24     18.52 o 
  -7   4   4      194.85      189.62     14.39 o 
  -6   4   4      275.04      266.25     14.03 o 
  -5   4   4      173.04      160.16      9.06 o 
  -4   4   4      585.33      506.87     40.90 o 
  -3   4   4      127.12       91.80     10.52 o 
  -2   4   4      793.69      599.79     30.37 o 
  -1   4   4     1995.92     1965.21     93.19 o 
   0   4   4      773.43      777.24     46.36 o 
   1   4   4     1443.49     1424.12     41.85 o 
   2   4   4     1393.54     1413.49     48.58 o 
   3   4   4      687.96      686.88     30.96 o 
   4   4   4      595.56      596.64     31.69 o 
   5   4   4      260.86      303.94     21.72 o 
   6   4   4      106.92      155.22     16.48 o 
 -11   5   4        3.16        0.13      8.21 o 
 -10   5   4       19.36        5.58      5.94 o 
  -9   5   4       21.28       19.96      6.44 o 
  -8   5   4      107.02      100.96     10.31 o 
  -7   5   4        4.85        6.75      5.34 o 
  -6   5   4      303.93      336.97     16.63 o 
  -5   5   4       72.69       78.74     10.16 o 
  -4   5   4      164.99      123.33     47.64 o 
  -3   5   4      115.64      112.11     11.95 o 
  -2   5   4       50.93       44.27      6.07 o 
  -1   5   4       12.54       13.67      6.21 o 
   0   5   4       42.93       42.91      9.49 o 
   1   5   4       43.05       48.76      4.97 o 
   2   5   4       39.09       37.73      5.84 o 
   3   5   4       54.65       57.57      7.63 o 
   4   5   4        0.14       -1.31      4.19 o 
   5   5   4       19.09       32.33      8.65 o 
 -11   6   4      126.21      142.32     20.31 o 
 -10   6   4       91.71       85.77     11.84 o 
  -9   6   4        2.78        7.60      7.28 o 
  -8   6   4        2.87       11.37      5.14 o 
  -7   6   4       65.35       78.15      8.23 o 
  -6   6   4      179.85      191.61     13.32 o 
  -5   6   4      540.53      473.76     51.87 o 
  -4   6   4      922.16      851.81     50.84 o 
  -3   6   4      569.52      541.38     36.07 o 
  -2   6   4      308.45      273.73     21.27 o 
  -1   6   4       59.18       58.48     11.38 o 
   0   6   4       13.37        9.89      5.71 o 
   1   6   4        0.15       -3.52      6.80 o 
   2   6   4       28.78       31.66     12.05 o 
   3   6   4        2.87       20.05     11.48 o 
   4   6   4       29.03       10.59     11.75 o 
 -11   7   4       14.40       28.89     11.81 o 
 -10   7   4       42.47       48.42      8.86 o 
  -9   7   4       57.25       59.93     21.29 o 
  -8   7   4      267.14      288.31     19.76 o 
  -7   7   4      104.08       92.93     10.16 o 
  -6   7   4      230.17      225.34     13.46 o 
  -5   7   4     2165.29     2203.03    121.07 o 
  -4   7   4      752.14      781.99     51.90 o 
  -3   7   4     1108.47     1047.32     64.18 o 
  -2   7   4      313.04      255.18     21.70 o 
  -1   7   4     1758.44     1939.66    117.35 o 
   0   7   4      954.78      920.48     67.14 o 
   1   7   4      459.05      493.53     45.80 o 
   2   7   4     1020.67      989.24     81.18 o 
   3   7   4       62.52       77.19     19.95 o 
   4   7   4      113.48       88.90     21.99 o 
 -10   8   4        0.32       -5.09      6.41 o 
  -9   8   4      182.73      196.66     17.32 o 
  -8   8   4       32.53       35.59      7.32 o 
  -7   8   4        1.50       -0.37      3.11 o 
  -6   8   4       56.79       59.24     13.18 o 
  -5   8   4      204.01      198.59     19.38 o 
  -4   8   4        0.53       21.64      9.09 o 
  -3   8   4       57.40       49.65     11.48 o 
  -2   8   4       40.18       34.95      7.37 o 
  -1   8   4       31.81       34.48     12.68 o 
   0   8   4       75.94       81.94     17.26 o 
   1   8   4       19.21       14.64      8.00 o 
   2   8   4      208.08      205.00     31.73 o 
   3   8   4       20.27       27.51      9.44 o 
 -10   9   4       88.00       74.61     14.86 o 
  -9   9   4       57.07       50.52      8.56 o 
  -8   9   4      114.34      131.31     11.11 o 
  -7   9   4      176.51      174.96     20.34 o 
  -6   9   4       25.42       24.36     10.65 o 
  -5   9   4        0.25       -1.29      6.21 o 
  -4   9   4       24.86       28.11     10.89 o 
  -3   9   4        1.77       -2.62      6.84 o 
  -2   9   4       20.75       30.53     10.12 o 
  -1   9   4        4.65       23.76     11.88 o 
   0   9   4       13.33       44.84     14.77 o 
   1   9   4        6.14       -0.93      5.58 o 
   2   9   4        7.97       10.82     20.51 o 
  -9  10   4      273.79      264.11     26.45 o 
  -8  10   4      302.18      283.30     22.35 o 
  -7  10   4      360.08      369.84     26.43 o 
  -6  10   4      479.41      510.12     47.72 o 
  -5  10   4      544.75      583.96     49.68 o 
  -4  10   4      499.40      550.08     49.58 o 
  -3  10   4      500.80      612.37     60.00 o 
  -2  10   4      393.84      303.96     32.19 o 
  -1  10   4      218.51      187.84     28.28 o 
   0  10   4      183.82      154.27     17.53 o 
  -9  11   4        2.19       26.61      9.00 o 
  -8  11   4        7.02        1.08      5.32 o 
  -7  11   4       22.21       35.03      9.30 o 
  -6  11   4       35.16       37.54     17.72 o 
  -5  11   4      122.88      103.25     11.75 o 
  -4  11   4      190.97      196.47     28.97 o 
  -3  11   4       61.55       48.49     18.45 o 
  -2  11   4       64.18       59.13     11.73 o 
  -1  11   4       61.86       39.32     12.16 o 
  -7  12   4       13.57       22.12      9.14 o 
  -6  12   4        0.20       14.14     11.88 o 
  -5  12   4        6.74        1.02      7.95 o 
  -4  12   4      133.78      125.56     16.97 o 
   1 -13   5       61.44       79.42     18.88 o 
   2 -13   5       45.63       39.09     14.14 o 
   3 -13   5       42.86       44.57     14.37 o 
   4 -13   5       22.42       20.24     11.95 o 
   5 -13   5       10.64        5.68      9.33 o 
   6 -13   5        5.56       -2.19      8.40 o 
  -1 -12   5      111.54       99.59     20.51 o 
   0 -12   5      132.96      146.52     23.20 o 
   1 -12   5       81.44      114.03     19.68 o 
   2 -12   5       27.32       36.74     12.91 o 
   3 -12   5      186.87      146.69     22.83 o 
   4 -12   5      279.82      354.31     35.51 o 
   5 -12   5      336.81      389.72     38.00 o 
   6 -12   5      362.08      431.07     42.41 o 
   7 -12   5      123.29      150.70     20.84 o 
  -3 -11   5       25.10       24.76     11.55 o 
  -2 -11   5       96.76      109.02     19.55 o 
  -1 -11   5      115.91       92.09     17.26 o 
   0 -11   5       25.55       41.98     12.28 o 
   1 -11   5       65.01       80.21     14.60 o 
   2 -11   5       38.78       39.39      9.23 o 
   3 -11   5       18.13       19.02      9.33 o 
   4 -11   5       20.50       -1.10      5.97 o 
   5 -11   5        0.04        4.41      7.04 o 
   6 -11   5       15.75       18.02      8.93 o 
   7 -11   5       25.47       46.20     11.05 o 
  -4 -10   5       34.30       25.39     11.55 o 
  -3 -10   5       43.56       30.17     11.08 o 
  -2 -10   5       18.48       18.58      9.49 o 
  -1 -10   5       41.32       31.33     11.02 o 
   0 -10   5       22.84       27.68     10.16 o 
   1 -10   5        9.89        8.53      7.20 o 
   2 -10   5        7.03       12.74      5.71 o 
   3 -10   5        2.36       10.09      7.07 o 
   4 -10   5        8.95       25.32      8.36 o 
   5 -10   5        0.60        3.29      5.64 o 
   6 -10   5       17.48       21.50      4.73 o 
   7 -10   5        9.59        4.33      8.08 o 
   8 -10   5       19.31       41.28     11.85 o 
  -5  -9   5      246.73      291.95     35.28 o 
  -4  -9   5      429.13      408.30     36.44 o 
  -3  -9   5      426.76      449.09     37.53 o 
  -2  -9   5      549.93      532.92     41.95 o 
  -1  -9   5      700.22      735.16     51.01 o 
   0  -9   5      371.85      399.67     32.79 o 
   1  -9   5     2049.57     2141.93    117.75 o 
   2  -9   5     1472.60     1636.62     91.46 o 
   3  -9   5      438.36      432.00     29.87 o 
   4  -9   5      827.83      684.63    110.91 o 
   5  -9   5      274.96      260.96     13.51 o 
   6  -9   5      387.96      354.50     31.08 o 
   7  -9   5      491.10      442.83     22.65 o 
   8  -9   5      332.03      310.13     30.27 o 
   9  -9   5      142.25      118.31     19.38 o 
  -6  -8   5      176.24      266.16     33.35 o 
  -5  -8   5       36.03       48.74      7.47 o 
  -4  -8   5       95.88      101.01     11.28 o 
  -3  -8   5       81.94       56.03      8.11 o 
  -2  -8   5        0.90        2.99      5.21 o 
  -1  -8   5        9.58        5.51      5.38 o 
   0  -8   5      106.14       99.46     10.52 o 
   1  -8   5      195.92      192.59     18.55 o 
   2  -8   5       33.21       19.35      6.94 o 
   3  -8   5       36.20       31.53      7.17 o 
   4  -8   5      124.48      117.02      7.10 o 
   5  -8   5      204.31      198.46     19.61 o 
   6  -8   5      367.05      355.58     17.19 o 
   7  -8   5      524.63      458.83     22.64 o 
   8  -8   5      402.06      382.58     33.02 o 
   9  -8   5      171.08      146.82     20.58 o 
  -7  -7   5        4.29       17.34      7.54 o 
  -6  -7   5        1.45       15.91      6.09 o 
  -5  -7   5       11.22       18.40      5.32 o 
  -4  -7   5       11.09       18.73      3.94 o 
  -3  -7   5       14.74       14.18      6.82 o 
  -2  -7   5       34.20       41.67      7.35 o 
  -1  -7   5       64.07       59.07      7.57 o 
   0  -7   5      218.44      206.26     17.16 o 
   1  -7   5      927.74      873.52     46.56 o 
   2  -7   5      263.13      249.14     18.68 o 
   3  -7   5        3.27        7.33      2.67 o 
   4  -7   5      153.65      160.18     13.29 o 
   5  -7   5       37.08       41.79      4.42 o 
   6  -7   5      164.48      164.28     10.42 o 
   7  -7   5      241.24      213.56     25.57 o 
   8  -7   5       63.59       74.47     12.15 o 
   9  -7   5        1.12       -2.46      6.57 o 
  -7  -6   5      460.59      416.93     29.55 o 
  -6  -6   5      729.53      706.49     29.45 o 
  -5  -6   5      609.54      665.96     26.72 o 
  -4  -6   5      316.55      323.81     20.47 o 
  -3  -6   5      560.33      595.54     55.57 o 
  -2  -6   5      166.78      187.93     19.20 o 
  -1  -6   5     1387.44     1400.43     68.56 o 
   0  -6   5     2100.45     1960.90     87.48 o 
   1  -6   5     2166.30     2006.23     87.32 o 
   2  -6   5     2018.57     1520.82     34.28 o 
   3  -6   5     1064.30      923.68    122.11 o 
   4  -6   5      460.60      433.78     29.12 o 
   5  -6   5       75.69       71.34      5.84 o 
   6  -6   5       23.26       24.67      4.63 o 
   7  -6   5       14.67       20.38      7.27 o 
   8  -6   5        7.84       10.25      8.13 o 
   9  -6   5        2.58        4.25      8.10 o 
  -8  -5   5       11.47       20.60      9.18 o 
  -7  -5   5        3.26       11.85     10.06 o 
  -6  -5   5        2.13        9.86      9.31 o 
  -5  -5   5        7.96       12.85      3.28 o 
  -4  -5   5        8.75       16.96      9.21 o 
  -3  -5   5       16.32       14.97      2.68 o 
  -2  -5   5      121.82      112.51      5.13 o 
  -1  -5   5      397.57      420.68     23.46 o 
   0  -5   5      499.86      461.90     23.53 o 
   1  -5   5      857.66      736.89     35.18 o 
   2  -5   5     1735.90     1208.02    214.26 o 
   3  -5   5     1545.70     1270.58     35.76 o 
   4  -5   5     2300.83     2123.82     91.63 o 
   5  -5   5     1523.26     1346.58     52.97 o 
   6  -5   5      596.21      622.27     59.65 o 
   7  -5   5      238.51      264.77     24.46 o 
   8  -5   5      377.85      421.28     38.36 o 
   9  -5   5      275.07      333.48     84.38 o 
  -8  -4   5      129.53      127.09     14.39 o 
  -7  -4   5      220.60      207.99     17.17 o 
  -6  -4   5       34.75       49.71      5.77 o 
  -5  -4   5      810.15      818.65     26.53 o 
  -4  -4   5      116.42      106.46      6.03 o 
  -3  -4   5      384.56      340.95     11.41 o 
  -2  -4   5     3479.57     3953.11     79.31 o 
  -1  -4   5       17.37       12.51      2.92 o 
   0  -4   5      189.79      213.03     13.51 o 
   1  -4   5      109.50      127.11     12.35 o 
   2  -4   5     3352.82     3567.17     78.35 o 
   3  -4   5       50.42       25.66      8.53 o 
   4  -4   5       35.69       38.03      3.79 o 
   5  -4   5       72.18       90.76      8.93 o 
   6  -4   5     1142.94     1172.46     43.78 o 
   7  -4   5      133.17      112.40     15.96 o 
   8  -4   5      104.41       88.90     19.91 o 
   9  -4   5       54.67       37.08      8.63 o 
  -9  -3   5      168.84      183.93     17.46 o 
  -8  -3   5      267.40      277.66     21.51 o 
  -7  -3   5      212.41      222.58     30.37 o 
  -6  -3   5       38.80       38.63      3.90 o 
  -5  -3   5     2006.35     1921.68     79.77 o 
  -4  -3   5     1719.85     1552.13     37.72 o 
  -3  -3   5     2311.61     2171.46     64.22 o 
  -2  -3   5     1822.95     1793.80     50.46 o 
  -1  -3   5        9.91        6.57      0.78 o 
   0  -3   5        8.21        8.48      2.90 o 
   1  -3   5       12.71       16.59      3.02 o 
   2  -3   5        2.02        4.56      2.47 o 
   3  -3   5       27.95       32.12      3.69 o 
   4  -3   5       53.08       52.53      4.97 o 
   5  -3   5       19.79       19.85      8.99 o 
   6  -3   5      660.88      613.70     42.55 o 
   7  -3   5       12.23       19.25      8.43 o 
   8  -3   5        8.10       -0.43      4.75 o 
   9  -3   5        0.62       44.07     17.19 o 
  -9  -2   5       10.23       11.38     12.91 o 
  -8  -2   5       70.24       66.56     10.21 o 
  -7  -2   5       33.62       32.71      9.51 o 
  -6  -2   5      486.53      450.64     40.18 o 
  -5  -2   5      559.21      537.41     16.63 o 
  -4  -2   5     1196.40     1103.98     28.68 o 
  -3  -2   5     5137.76     4775.07     87.21 o 
  -2  -2   5     2284.66     1306.19    429.36 o 
  -1  -2   5     1219.81     1034.74     40.59 o 
   0  -2   5      301.10      202.01     76.84 o 
   1  -2   5     3184.01     3583.14    132.02 o 
   2  -2   5     3639.83     4069.97     97.73 o 
   3  -2   5     3827.23     4265.82    112.66 o 
   4  -2   5     2623.60     2837.78     84.06 o 
   5  -2   5      648.95      604.67     41.38 o 
   6  -2   5      285.13      278.34     26.58 o 
   7  -2   5      335.50      356.65     31.44 o 
   8  -2   5      249.09      268.04     23.31 o 
 -10  -1   5       37.10       41.04     21.56 o 
  -9  -1   5       79.96       92.38     11.99 o 
  -8  -1   5      198.18      199.84     21.57 o 
  -7  -1   5       61.07       61.03      7.58 o 
  -6  -1   5      245.68      253.48     10.57 o 
  -5  -1   5     1137.31     1210.80     42.51 o 
  -4  -1   5      766.55      740.27     19.93 o 
  -3  -1   5     1404.90     1412.78     31.33 o 
  -2  -1   5      127.03      120.22      6.87 o 
  -1  -1   5     1338.49     1209.79    102.18 o 
   0  -1   5      887.64      996.24     28.22 o 
   1  -1   5      238.04      267.43     12.84 o 
   2  -1   5      274.10      350.70     13.99 o 
   3  -1   5      211.51      248.50     11.87 o 
   4  -1   5      326.60      367.55     27.51 o 
   5  -1   5      239.74      238.88     23.60 o 
   6  -1   5       61.48       56.70      7.64 o 
   7  -1   5       38.84       38.19      7.74 o 
   8  -1   5       56.90       57.87     12.09 o 
 -10   0   5      219.80      217.72     20.43 o 
  -9   0   5      239.68      227.60     17.24 o 
  -8   0   5      163.87      157.76     13.60 o 
  -7   0   5      341.42      309.19     16.51 o 
  -6   0   5      448.08      433.62     14.57 o 
  -5   0   5      581.17      609.18     18.58 o 
  -4   0   5      439.33      488.48     14.44 o 
  -3   0   5      355.06      369.04     10.91 o 
  -2   0   5       30.51       30.76      4.65 o 
  -1   0   5        3.92        8.00      2.75 o 
   0   0   5      729.66      756.56     24.46 o 
   1   0   5      263.65      247.71     10.73 o 
   2   0   5       14.90       10.03     10.29 o 
   3   0   5       25.38       32.03      7.87 o 
   4   0   5      106.51      103.80     11.17 o 
   5   0   5      202.06      208.16     14.65 o 
   6   0   5      177.72      157.88     13.05 o 
   7   0   5       18.97       24.52      7.77 o 
   8   0   5       73.36       53.42     18.25 o 
 -10   1   5      125.05      136.49     15.12 o 
  -9   1   5      238.78      244.88     19.07 o 
  -8   1   5      562.03      560.39     29.68 o 
  -7   1   5      917.35      954.85     39.70 o 
  -6   1   5     1001.92     1048.83     41.38 o 
  -5   1   5     1078.52     1155.63     30.40 o 
  -4   1   5     1646.97     1968.53     44.86 o 
  -3   1   5     3031.40     3286.94     65.54 o 
  -2   1   5     3048.75     2889.10    144.33 o 
  -1   1   5    12021.16    12627.88    283.06 o 
   0   1   5     1966.01     1826.45     76.16 o 
   1   1   5     1852.18     1845.70     84.06 o 
   2   1   5     1645.76     1808.37     91.53 o 
   3   1   5      346.00      322.02     15.90 o 
   4   1   5      746.81      777.37     34.36 o 
   5   1   5      363.39      364.09     22.55 o 
   6   1   5      228.07      227.58     17.63 o 
   7   1   5       38.77       29.91      9.69 o 
 -11   2   5       35.00       35.87     11.83 o 
 -10   2   5        7.60       12.47      5.64 o 
  -9   2   5      172.68      163.99     23.84 o 
  -8   2   5      317.40      307.87     20.23 o 
  -7   2   5      665.11      706.78     33.33 o 
  -6   2   5      105.83      114.68      8.34 o 
  -5   2   5      296.72      336.88     15.00 o 
  -4   2   5      285.20      319.26     13.24 o 
  -3   2   5        0.13        1.19      2.12 o 
  -2   2   5        0.48        1.06      2.56 o 
  -1   2   5       26.08       34.78      5.34 o 
   0   2   5      747.77      750.13     40.52 o 
   1   2   5      953.71      960.68     29.57 o 
   2   2   5      288.45      260.21     12.25 o 
   3   2   5      602.55      554.27     25.54 o 
   4   2   5      455.44      445.67     24.19 o 
   5   2   5      591.27      644.55     34.83 o 
   6   2   5      203.93      191.92     16.75 o 
   7   2   5       94.21       76.99     11.80 o 
 -11   3   5       60.77       53.80     11.65 o 
 -10   3   5       99.51       92.25     14.59 o 
  -9   3   5       34.72       37.12      8.39 o 
  -8   3   5       52.89       58.01     11.02 o 
  -7   3   5       44.60       47.13      8.45 o 
  -6   3   5      148.48      161.98     10.52 o 
  -5   3   5       43.80       55.18      4.81 o 
  -4   3   5      236.58      273.52     11.12 o 
  -3   3   5      779.61      741.92    105.20 o 
  -2   3   5     6713.36     5724.52    205.56 o 
  -1   3   5       86.46       57.51      8.53 o 
   0   3   5       27.28       46.76      8.20 o 
   1   3   5      265.77      254.67     18.25 o 
   2   3   5       97.72      104.74      7.92 o 
   3   3   5      166.83      159.55     11.71 o 
   4   3   5      203.24      205.98     14.62 o 
   5   3   5      248.11      246.07     20.82 o 
   6   3   5        4.23        4.55      9.62 o 
 -11   4   5       57.12       85.56     14.67 o 
 -10   4   5      214.04      221.40     20.60 o 
  -9   4   5      861.68      924.66     63.98 o 
  -8   4   5     1621.62     1766.16     74.07 o 
  -7   4   5     1063.53     1137.37     47.17 o 
  -6   4   5     1446.81     1464.76     52.11 o 
  -5   4   5     1804.20     2110.00     65.76 o 
  -4   4   5     1741.32     1099.60    408.65 o 
  -3   4   5     4326.51     4751.87    214.69 o 
  -2   4   5     2908.06     2440.28    106.56 o 
  -1   4   5      987.18      971.65     57.48 o 
   0   4   5      427.41      419.59     31.83 o 
   1   4   5      145.26      152.86     18.05 o 
   2   4   5      231.10      193.04     21.56 o 
   3   4   5      165.49      149.82     12.51 o 
   4   4   5       94.17       78.28      9.60 o 
   5   4   5        1.09        8.52      6.79 o 
 -11   5   5       97.60       88.66     14.67 o 
 -10   5   5      194.71      189.16     18.57 o 
  -9   5   5      157.29      167.78     15.74 o 
  -8   5   5       13.16       21.83      5.97 o 
  -7   5   5       61.43       65.02      7.32 o 
  -6   5   5      414.85      410.37     21.02 o 
  -5   5   5      560.47      532.38     55.62 o 
  -4   5   5      460.50      433.32     31.03 o 
  -3   5   5     1015.58      909.56     51.97 o 
  -2   5   5      960.62      980.51     60.83 o 
  -1   5   5     1190.23     1155.51     70.76 o 
   0   5   5      927.90      911.68     58.14 o 
   1   5   5      757.80      692.12     52.40 o 
   2   5   5      598.33      579.98     50.15 o 
   3   5   5      809.95      786.73     69.26 o 
   4   5   5      411.62      387.99     45.00 o 
   5   5   5      386.95      385.97     49.12 o 
 -11   6   5       39.09       38.94      9.38 o 
 -10   6   5       16.73       21.26      6.62 o 
  -9   6   5       37.98       42.40      8.46 o 
  -8   6   5      187.99      173.86     13.67 o 
  -7   6   5       62.98       54.58     14.15 o 
  -6   6   5       62.87       53.15      9.09 o 
  -5   6   5       76.47       79.25     12.51 o 
  -4   6   5       47.24       49.05      8.20 o 
  -3   6   5        2.90        0.10      4.28 o 
  -2   6   5        1.35        3.88      6.54 o 
  -1   6   5       24.24       18.45      8.53 o 
   0   6   5       16.62        2.32      6.50 o 
   1   6   5        3.54        1.96      5.41 o 
   2   6   5       22.28        9.72     10.09 o 
   3   6   5        0.22       15.50     12.71 o 
   4   6   5       41.20       48.05     17.99 o 
 -11   7   5      562.33      552.77     40.31 o 
 -10   7   5      503.72      520.74     35.92 o 
  -9   7   5      245.18      210.92     17.18 o 
  -8   7   5      568.92      503.48     37.00 o 
  -7   7   5      376.70      329.43     22.43 o 
  -6   7   5      416.82      402.39     36.01 o 
  -5   7   5      659.86      657.34     47.59 o 
  -4   7   5      607.80      639.25     47.46 o 
  -3   7   5      347.49      355.70     31.26 o 
  -2   7   5      324.62      265.30     24.56 o 
  -1   7   5       43.83       33.39      9.03 o 
   0   7   5      125.23      132.88     20.81 o 
   1   7   5       54.92       74.27     18.29 o 
   2   7   5       82.52       71.95     15.20 o 
   3   7   5       43.78       31.69     16.29 o 
 -10   8   5       29.25       32.24      8.16 o 
  -9   8   5      221.05      214.68     22.12 o 
  -8   8   5      428.00      360.89     43.13 o 
  -7   8   5      214.35      214.99     25.59 o 
  -6   8   5      532.82      529.10     46.13 o 
  -5   8   5      579.35      550.77     44.54 o 
  -4   8   5      394.71      400.30     37.04 o 
  -3   8   5      501.40      464.42     40.72 o 
  -2   8   5      868.00      733.30     52.80 o 
  -1   8   5     1264.85     1364.66     99.69 o 
   0   8   5      572.67      600.29     57.05 o 
   1   8   5      584.53      618.01     61.43 o 
   2   8   5      258.14      265.76     32.42 o 
 -10   9   5       55.22       30.07     14.80 o 
  -9   9   5       26.49       16.50     14.65 o 
  -8   9   5       38.75       35.44     13.31 o 
  -7   9   5        3.87       23.46     11.42 o 
  -6   9   5       25.42       19.55      7.96 o 
  -5   9   5        0.64        7.17      8.20 o 
  -4   9   5       11.68       24.62     11.48 o 
  -3   9   5       23.06       15.60      7.33 o 
  -2   9   5        0.00       -2.75      7.14 o 
   0   9   5        6.56        8.50     10.95 o 
   1   9   5       30.41       25.09     14.83 o 
  -9  10   5      124.55      130.11     17.31 o 
  -8  10   5       76.73       67.83     17.79 o 
  -7  10   5      136.75      127.04     22.43 o 
  -6  10   5       79.54       63.52     16.43 o 
  -5  10   5       25.32       42.55     13.74 o 
  -4  10   5       12.81       -2.46      9.03 o 
  -3  10   5        1.73       -8.06      9.86 o 
  -2  10   5       10.91       20.41     11.08 o 
  -1  10   5       25.04       24.26     15.00 o 
  -8  11   5      140.44      124.20     16.13 o 
  -7  11   5      205.24      209.94     26.65 o 
  -6  11   5      137.15      128.47     23.86 o 
  -5  11   5      200.66      208.32     29.17 o 
  -4  11   5      268.95      284.88     37.80 o 
  -3  11   5      244.02      284.94     36.44 o 
   1 -13   6       27.67       22.93     12.05 o 
   2 -13   6       10.61        9.03      9.92 o 
   3 -13   6        5.55       -1.13      7.20 o 
   4 -13   6       83.91       99.00     20.44 o 
   5 -13   6       78.90      109.52     21.47 o 
  -1 -12   6      128.43      123.06     21.41 o 
   0 -12   6      189.99      208.35     26.91 o 
   1 -12   6       96.34       82.84     16.66 o 
   2 -12   6       31.17       36.01     12.15 o 
   3 -12   6      115.36      100.13     18.02 o 
   4 -12   6      135.39      141.44     21.64 o 
   5 -12   6       78.44       69.76     16.53 o 
   6 -12   6       45.72       40.99     12.05 o 
   7 -12   6       21.21        3.12      7.60 o 
  -3 -11   6       24.87       41.02     14.50 o 
  -2 -11   6       60.52       52.77     14.37 o 
  -1 -11   6      126.24      151.43     21.47 o 
   0 -11   6      184.00      193.61     21.27 o 
   1 -11   6      197.58      181.33     23.03 o 
   2 -11   6      304.30      330.91     31.66 o 
   3 -11   6      498.18      463.33     38.13 o 
   4 -11   6      665.35      707.52     56.22 o 
   5 -11   6      904.04      930.77     65.64 o 
   6 -11   6      445.88      499.30     42.61 o 
   7 -11   6      354.50      359.65     34.15 o 
  -4 -10   6        0.82       18.05     10.62 o 
  -3 -10   6       41.75       40.12      9.23 o 
  -2 -10   6       46.59       60.63     13.67 o 
  -1 -10   6       71.51       74.57     11.25 o 
   0 -10   6       75.27       86.85     14.54 o 
   1 -10   6        7.55       21.80      8.76 o 
   2 -10   6      132.63      159.33     19.71 o 
   3 -10   6        2.07        3.45      6.27 o 
   5 -10   6        1.38       -4.65      5.74 o 
   6 -10   6       43.25       48.88     10.69 o 
   7 -10   6       10.12       20.94      9.99 o 
  -5  -9   6      122.95      136.90     23.83 o 
  -4  -9   6      180.13      195.70     25.65 o 
  -3  -9   6       73.20       73.01     13.91 o 
  -2  -9   6      205.58      205.89     22.90 o 
  -1  -9   6       64.35       67.54     11.72 o 
   0  -9   6       19.15       27.91      8.66 o 
   1  -9   6        9.87        5.21      6.01 o 
   2  -9   6        0.34        2.22      4.02 o 
   3  -9   6       20.52       21.07      6.94 o 
   4  -9   6        8.82        8.99      4.38 o 
   5  -9   6       37.14       24.56      7.80 o 
   6  -9   6        3.95       20.79      4.63 o 
   7  -9   6       30.27       22.56      6.42 o 
   8  -9   6       90.97       72.35     13.04 o 
  -6  -8   6       54.79       63.85     17.89 o 
  -5  -8   6       70.62      101.92     18.42 o 
  -4  -8   6      222.31      247.31     28.28 o 
  -3  -8   6       46.81       61.20     12.41 o 
  -2  -8   6      479.27      473.81     37.34 o 
  -1  -8   6      604.59      597.27     39.96 o 
   0  -8   6      620.10      606.26     41.45 o 
   1  -8   6     5688.43     5702.61    251.26 o 
   2  -8   6      419.43      416.00     28.61 o 
   3  -8   6      690.50      655.08     39.89 o 
   4  -8   6      647.53      554.05     90.78 o 
   5  -8   6      163.54      185.01     14.64 o 
   6  -8   6      817.02      711.45     30.35 o 
   7  -8   6      519.16      448.08     22.48 o 
   8  -8   6      466.25      454.56     36.27 o 
  -7  -7   6       62.44       56.42     17.39 o 
  -6  -7   6      173.69      195.81     16.07 o 
  -5  -7   6      338.26      351.37     18.16 o 
  -4  -7   6       63.50       68.79      7.13 o 
  -3  -7   6       13.19       22.80      7.90 o 
  -2  -7   6        0.28        1.39      4.48 o 
  -1  -7   6       20.35       20.78      6.74 o 
   0  -7   6        3.72        0.73      3.45 o 
   1  -7   6        3.13        4.28      4.45 o 
   2  -7   6      115.09      101.29     10.85 o 
   3  -7   6       48.73       30.02      3.29 o 
   4  -7   6        3.85        1.70      5.19 o 
   5  -7   6        1.10        1.02      2.11 o 
   6  -7   6       69.42       78.32      7.14 o 
   7  -7   6      137.06      120.37     15.40 o 
   8  -7   6      211.09      208.71     23.63 o 
   9  -7   6       98.84       94.22     18.09 o 
  -7  -6   6       37.41       57.83     10.20 o 
  -6  -6   6       33.91       32.64      6.21 o 
  -5  -6   6       14.22       13.18      3.60 o 
  -4  -6   6       12.67       15.31      3.33 o 
  -3  -6   6        7.21        9.19      2.65 o 
  -2  -6   6       27.43       28.08      6.67 o 
  -1  -6   6        3.25        4.85      3.85 o 
   0  -6   6      238.13      181.90     14.90 o 
   1  -6   6      212.85      197.96     15.73 o 
   2  -6   6       15.10       17.36      3.95 o 
   3  -6   6       33.87       22.23      2.78 o 
   4  -6   6       12.52       15.45      3.25 o 
   5  -6   6        0.73        6.47      2.98 o 
   6  -6   6      391.74      389.08     19.84 o 
   7  -6   6       39.23       48.85     10.39 o 
   8  -6   6       22.41       37.80     11.15 o 
   9  -6   6       18.03       41.02     12.78 o 
  -8  -5   6      118.14      108.75     14.20 o 
  -7  -5   6      151.53      146.19     21.47 o 
  -6  -5   6      633.78      630.33     25.16 o 
  -5  -5   6      746.99      732.12     25.53 o 
  -4  -5   6      540.93      555.53     31.35 o 
  -3  -5   6      917.04     1023.85     59.72 o 
  -2  -5   6     1187.36     1404.75     68.03 o 
  -1  -5   6     2023.80     2096.00     93.39 o 
   0  -5   6     1474.66     1306.74     60.04 o 
   1  -5   6     2471.36     2108.55     89.80 o 
   2  -5   6     2047.32     1460.14    271.26 o 
   3  -5   6     1923.56     1833.12     53.36 o 
   4  -5   6     2722.41     2648.95    132.35 o 
   5  -5   6     1907.82     1987.54    159.27 o 
   6  -5   6      867.81      898.62     43.59 o 
   7  -5   6      262.21      234.53     23.66 o 
   8  -5   6       82.63       71.55     14.27 o 
  -9  -4   6       18.38        1.04      7.82 o 
  -8  -4   6       60.14       60.27     10.41 o 
  -7  -4   6       32.70       29.11      7.87 o 
  -6  -4   6       49.90       46.60      4.68 o 
  -5  -4   6        2.02       10.19      2.46 o 
  -4  -4   6       19.74       22.05      5.84 o 
  -3  -4   6        7.02       11.40      2.16 o 
  -2  -4   6        3.33        5.50      2.92 o 
  -1  -4   6       20.49       19.25      4.35 o 
   0  -4   6      223.92      233.77     15.23 o 
   1  -4   6      655.79      667.62     43.57 o 
   2  -4   6     2502.68     2384.56    236.11 o 
   3  -4   6     1031.76      845.26    103.49 o 
   4  -4   6     1920.87     1927.66     62.47 o 
   5  -4   6     2381.88     2546.41    100.87 o 
   6  -4   6       78.40       84.37      8.96 o 
   7  -4   6     1040.03     1037.53     71.35 o 
   8  -4   6      352.70      466.32     62.74 o 
  -9  -3   6        0.75        6.61      8.05 o 
  -8  -3   6        1.91        7.63      8.61 o 
  -7  -3   6       22.74       27.24      5.59 o 
  -6  -3   6        6.06       10.78      4.47 o 
  -5  -3   6       51.02       49.91      4.24 o 
  -4  -3   6       80.91       58.36      3.90 o 
  -3  -3   6      772.02      813.15     21.02 o 
  -2  -3   6      281.63      297.84      9.28 o 
  -1  -3   6       12.72       10.00      2.27 o 
   0  -3   6       68.13       74.88      6.19 o 
   1  -3   6       84.09       76.08      6.16 o 
   2  -3   6     1005.67     1076.12     35.05 o 
   3  -3   6      190.06      173.15      9.71 o 
   4  -3   6      450.73      510.15     25.07 o 
   5  -3   6       80.58       89.97      8.01 o 
   6  -3   6       34.09       29.77      9.99 o 
   7  -3   6       26.01       32.95     11.45 o 
   8  -3   6       13.21       16.52      8.42 o 
  -9  -2   6      395.04      406.82     28.68 o 
  -8  -2   6     1068.35     1117.95     54.78 o 
  -7  -2   6      147.56      139.55     11.57 o 
  -6  -2   6     1626.19     1690.70     48.58 o 
  -5  -2   6     1309.69     1227.31     93.51 o 
  -4  -2   6     1676.98     1393.43     66.06 o 
  -3  -2   6     7397.23     6893.37    369.27 o 
  -2  -2   6     2716.34     2135.24     61.76 o 
  -1  -2   6     3109.48     2123.87    518.17 o 
   0  -2   6     1736.24     2159.45     57.12 o 
   1  -2   6     2038.08     2414.91     65.58 o 
   2  -2   6      729.23      848.47     29.60 o 
   3  -2   6      346.98      365.60     21.52 o 
   4  -2   6        6.67        8.15      3.48 o 
   5  -2   6       30.58       34.45      9.99 o 
   6  -2   6        9.60        4.78      7.07 o 
   7  -2   6       39.90       38.79      9.53 o 
   8  -2   6       13.27       14.68     17.54 o 
 -10  -1   6        0.70       11.38     11.53 o 
  -9  -1   6        0.27        9.67      7.52 o 
  -8  -1   6       56.18       49.66      8.26 o 
  -7  -1   6      149.88      131.07     14.08 o 
  -6  -1   6      266.47      269.84     11.44 o 
  -5  -1   6      893.32      959.39     27.81 o 
  -4  -1   6      963.07      948.67     25.63 o 
  -3  -1   6     3131.36     3245.88     68.44 o 
  -2  -1   6     2592.57     2457.72     61.30 o 
  -1  -1   6     1987.45     1772.14    236.28 o 
   0  -1   6     2533.94     2815.88    100.14 o 
   1  -1   6     4109.29     4640.52    211.73 o 
   2  -1   6     3558.49     4097.87    118.32 o 
   3  -1   6     1378.53     1469.64     51.78 o 
   4  -1   6     1358.78     1327.45     74.51 o 
   5  -1   6      327.92      317.87     28.81 o 
   6  -1   6      224.21      211.96     17.40 o 
   7  -1   6      363.05      323.99     25.15 o 
 -10   0   6       62.57       72.02     10.32 o 
  -9   0   6      114.28      112.70     13.45 o 
  -8   0   6        6.32        1.29      5.41 o 
  -7   0   6      243.80      240.77     11.22 o 
  -6   0   6      109.44      109.28      6.28 o 
  -5   0   6      483.74      504.89     16.66 o 
  -4   0   6      479.59      500.97     15.95 o 
  -3   0   6      214.42      183.22      7.31 o 
  -2   0   6        4.09        1.60      2.22 o 
  -1   0   6       30.44       46.73      4.03 o 
   0   0   6      189.30      252.43     12.14 o 
   1   0   6        9.85       28.92      6.24 o 
   2   0   6       15.81       19.38      6.77 o 
   3   0   6       14.31       24.69      8.13 o 
   4   0   6       34.75       54.73     11.72 o 
   5   0   6       15.31        9.46      4.61 o 
   6   0   6        0.64        5.60      5.62 o 
   7   0   6       14.49       22.27     10.70 o 
 -10   1   6      151.76      191.36     17.96 o 
  -9   1   6      131.54      147.32     14.26 o 
  -8   1   6      162.83      161.52     12.46 o 
  -7   1   6      202.63      195.68     12.83 o 
  -6   1   6      129.31      140.30      8.44 o 
  -5   1   6      118.62      134.93      7.00 o 
  -4   1   6      233.44      253.28      9.77 o 
  -3   1   6      104.39      131.26      6.06 o 
  -2   1   6      280.15      294.62     23.81 o 
  -1   1   6      824.68      805.51     30.32 o 
   0   1   6      159.50      131.62     12.08 o 
   1   1   6      105.29       88.38      9.39 o 
   2   1   6        4.04       17.66      7.27 o 
   3   1   6        0.68       16.00      5.14 o 
   4   1   6       59.29       63.06     10.47 o 
   5   1   6      106.87      110.28     11.98 o 
   6   1   6       40.99       41.92      8.28 o 
   7   1   6        0.88       22.76     13.62 o 
 -11   2   6       81.38       76.02     13.52 o 
 -10   2   6       62.61       79.15     22.53 o 
  -9   2   6      305.95      305.68     28.61 o 
  -8   2   6      431.57      441.76     31.58 o 
  -7   2   6      941.30      978.37     50.68 o 
  -6   2   6      219.51      208.66     11.99 o 
  -5   2   6     2075.04     2159.42     67.40 o 
  -4   2   6     1090.04     1145.46     36.45 o 
  -3   2   6      328.37      319.92     21.51 o 
  -2   2   6    13251.01    11563.20    383.84 o 
  -1   2   6     1802.96     1908.29     92.46 o 
   0   2   6     1991.66     1874.68     90.67 o 
   1   2   6     2094.10     2088.64     60.98 o 
   2   2   6      130.73      112.09      9.13 o 
   3   2   6      534.31      484.61     49.28 o 
   4   2   6      357.06      379.31     43.62 o 
   5   2   6      421.49      398.42     30.25 o 
   6   2   6       85.20       80.55     12.46 o 
 -11   3   6        6.84        2.43      8.20 o 
 -10   3   6        0.67        8.66     14.24 o 
  -9   3   6      191.06      170.92     22.67 o 
  -8   3   6      112.00      126.75     13.46 o 
  -7   3   6       70.04       66.20     10.92 o 
  -6   3   6      235.86      264.85     14.44 o 
  -5   3   6      102.73      100.06     11.67 o 
  -4   3   6      378.45      205.23    117.65 o 
  -3   3   6       43.61       77.46     12.08 o 
  -2   3   6      161.70      138.52     13.11 o 
  -1   3   6        3.63       15.66      4.81 o 
   0   3   6       41.39       54.36      9.96 o 
   1   3   6      460.84      397.08     45.03 o 
   2   3   6      145.78      137.82     16.78 o 
   3   3   6      355.05      355.53     27.11 o 
   4   3   6      176.93      198.79     20.63 o 
   5   3   6      318.26      329.63     24.95 o 
 -11   4   6        1.55        3.53      6.48 o 
 -10   4   6        1.01        8.23      9.92 o 
  -9   4   6       82.42      111.30     25.49 o 
  -8   4   6       87.50      101.21     10.95 o 
  -7   4   6      279.13      268.69     16.19 o 
  -6   4   6       93.80       86.52      8.94 o 
  -5   4   6       82.44       83.96      7.04 o 
  -4   4   6      479.48      438.80     30.83 o 
  -3   4   6      246.05      228.92     20.24 o 
  -2   4   6       48.01       76.56     12.25 o 
  -1   4   6       51.30       48.95      9.96 o 
   0   4   6       24.39       25.49      9.09 o 
   1   4   6       16.04       26.72      9.82 o 
   2   4   6       41.07       39.69     12.81 o 
   3   4   6       12.78       20.01      8.96 o 
   4   4   6        3.36        7.80     10.52 o 
   5   4   6        3.50       37.50     16.26 o 
 -11   5   6       36.81       30.71     10.48 o 
 -10   5   6      219.14      228.09     21.04 o 
  -9   5   6      544.35      600.41     34.32 o 
  -8   5   6      990.23     1123.11     52.77 o 
  -7   5   6      750.62      789.65     36.76 o 
  -6   5   6     1460.24     1422.43     51.29 o 
  -5   5   6     1334.02     1452.04     84.89 o 
  -4   5   6     1198.78     1136.99     67.70 o 
  -3   5   6     2291.41     2317.43    124.39 o 
  -2   5   6     1309.16     1287.46     81.34 o 
  -1   5   6      832.13      775.48     52.34 o 
   0   5   6      548.16      509.95     41.35 o 
   1   5   6      281.91      251.63     27.81 o 
   2   5   6      217.18      165.37     25.22 o 
   3   5   6      148.55      126.77     24.13 o 
   4   5   6       18.24       15.56      9.69 o 
 -11   6   6        2.16       -3.15      9.19 o 
  -9   6   6        0.55       -2.03      4.78 o 
  -8   6   6        8.04        9.10      6.27 o 
  -7   6   6       35.16       28.24      5.61 o 
  -6   6   6       93.99       97.74     15.63 o 
  -5   6   6      310.40      288.20     27.01 o 
  -4   6   6      283.83      279.67     26.55 o 
  -3   6   6      362.87      370.63     31.99 o 
  -2   6   6      738.37      717.61     52.10 o 
  -1   6   6      765.93      793.54     60.87 o 
   0   6   6      277.47      283.35     30.30 o 
   1   6   6      223.69      232.24     29.93 o 
   2   6   6      120.61       93.79     16.93 o 
   3   6   6        2.93       -7.67     11.15 o 
 -10   7   6       42.51       48.68     12.23 o 
  -9   7   6        3.52       12.38      7.09 o 
  -8   7   6       21.41       35.33      7.89 o 
  -7   7   6       32.92       34.38      8.76 o 
  -6   7   6       55.45       47.26      9.79 o 
  -5   7   6       63.34       73.01     11.65 o 
  -4   7   6       40.18       62.09     15.63 o 
  -3   7   6       73.45       59.44     13.74 o 
  -2   7   6       78.62       51.14     11.55 o 
  -1   7   6       31.39       50.78     14.20 o 
   1   7   6       19.77       20.64     12.58 o 
   2   7   6       85.23       86.39     21.84 o 
 -10   8   6       58.45       34.22     14.93 o 
  -9   8   6      254.91      231.71     30.33 o 
  -8   8   6      632.16      586.18     53.33 o 
  -7   8   6      448.57      427.85     41.68 o 
  -6   8   6      645.79      591.73     51.24 o 
  -5   8   6      532.35      500.20     44.47 o 
  -4   8   6      182.76      204.07     29.44 o 
  -3   8   6      117.46      120.04     19.61 o 
  -2   8   6       64.34       61.76     13.44 o 
  -1   8   6       82.03      101.39     20.34 o 
   0   8   6       51.13       39.89     16.36 o 
  -9   9   6      162.72      147.48     24.89 o 
  -8   9   6      161.86      142.21     23.89 o 
  -7   9   6      103.29      108.85     17.85 o 
  -6   9   6      524.58      481.01     48.12 o 
  -5   9   6      160.84      179.04     25.16 o 
  -4   9   6      172.07      189.37     31.10 o 
  -3   9   6       21.57       18.68     11.32 o 
  -2   9   6      205.15      117.65     15.93 o 
  -1   9   6       97.88       97.50     18.29 o 
   0   9   6       43.94       60.63     20.11 o 
  -8  10   6       13.89       29.17     14.14 o 
  -7  10   6       25.74       33.49     15.07 o 
  -6  10   6       29.27       23.40     13.81 o 
  -5  10   6        3.16        5.14      8.99 o 
  -4  10   6        5.25       28.28     16.59 o 
  -2  10   6       11.34        4.55      9.03 o 
  -6  11   6       39.07       32.66     16.59 o 
  -5  11   6        4.90       23.13     13.74 o 
   1 -13   7       32.85       22.43      9.76 o 
   2 -13   7       25.96       73.01     18.09 o 
   3 -13   7       71.38       93.26     20.24 o 
   4 -13   7       78.05       81.97     18.68 o 
   5 -13   7      117.89      120.83     21.07 o 
  -1 -12   7        7.94       24.72     12.68 o 
   0 -12   7        9.42       -3.58      8.23 o 
   1 -12   7        8.68        3.72      8.20 o 
   2 -12   7       26.89       20.38     11.22 o 
   3 -12   7        0.48        1.56      7.23 o 
   4 -12   7       34.14       53.56     13.61 o 
   5 -12   7       23.90       35.01     11.72 o 
   6 -12   7       11.88       26.88     11.81 o 
  -3 -11   7      192.51      183.23     26.75 o 
  -2 -11   7      250.16      282.09     32.95 o 
  -1 -11   7      342.58      371.60     34.45 o 
   0 -11   7      305.52      349.53     33.02 o 
   1 -11   7      111.75      133.61     20.21 o 
   2 -11   7      240.91      249.97     27.35 o 
   3 -11   7      231.82      223.75     25.06 o 
   4 -11   7      190.10      164.11     20.74 o 
   5 -11   7      200.54      187.31     23.99 o 
   6 -11   7       57.79       73.41     14.77 o 
   7 -11   7       34.52       36.51     11.42 o 
  -4 -10   7       10.96       10.29      9.59 o 
  -3 -10   7       12.57       14.00      9.09 o 
  -2 -10   7       24.34       24.36     10.45 o 
  -1 -10   7       64.94       75.70     11.95 o 
   0 -10   7       99.89      123.62     18.45 o 
   1 -10   7      171.11      177.92     18.85 o 
   2 -10   7      422.39      398.71     33.88 o 
   3 -10   7      506.47      453.20     36.67 o 
   4 -10   7      573.78      532.16     41.85 o 
   5 -10   7      578.03      621.60     46.56 o 
   6 -10   7      280.21      281.66     26.28 o 
   7 -10   7      445.65      454.86     39.29 o 
  -5  -9   7       45.70       53.07     18.19 o 
  -4  -9   7       85.95       59.27     15.13 o 
  -3  -9   7        9.89       14.74      8.53 o 
  -2  -9   7      146.14      118.88     14.07 o 
  -1  -9   7        3.21        9.72      7.27 o 
   0  -9   7        1.32       18.02      7.63 o 
   1  -9   7      836.01      874.61     56.98 o 
   2  -9   7        0.52       -2.72      4.85 o 
   3  -9   7      116.80      105.70     12.41 o 
   4  -9   7       26.23       21.57      7.47 o 
   5  -9   7       23.97       16.63      7.04 o 
   6  -9   7        0.67        0.53      4.51 o 
   7  -9   7       12.97       33.82     10.32 o 
  -6  -8   7      201.45      219.27     31.46 o 
  -5  -8   7      158.25      166.90     24.33 o 
  -4  -8   7      277.91      309.40     30.96 o 
  -3  -8   7      158.45      171.15     20.21 o 
  -2  -8   7      445.08      443.65     32.13 o 
  -1  -8   7      321.72      303.10     23.53 o 
   0  -8   7      285.32      267.29     22.97 o 
   1  -8   7      173.73      163.45     17.06 o 
   2  -8   7        6.13        2.42      5.24 o 
   3  -8   7       13.62       11.22      4.21 o 
   4  -8   7       10.46       13.51      6.17 o 
   5  -8   7        0.44        2.26      3.12 o 
   6  -8   7       40.01       38.38      9.21 o 
   7  -8   7       20.45       23.12      5.64 o 
   8  -8   7       74.15       41.72     11.35 o 
  -7  -7   7       21.27       41.12     16.03 o 
  -6  -7   7       62.65       78.67     11.51 o 
  -5  -7   7      233.84      180.59    123.67 o 
  -4  -7   7      158.89      199.89     22.24 o 
  -3  -7   7      340.03      378.40     32.03 o 
  -2  -7   7      547.87      525.55     35.81 o 
  -1  -7   7      474.64      466.41     33.95 o 
   0  -7   7     4057.05     4070.50    189.66 o 
   1  -7   7     3224.97     3366.50    158.17 o 
   2  -7   7     1485.17     1532.55     79.25 o 
   3  -7   7     1471.01     1424.46     73.11 o 
   4  -7   7      556.76      561.55     22.65 o 
   5  -7   7      550.03      550.73     23.83 o 
   6  -7   7     1016.81      903.14     37.27 o 
   7  -7   7      602.72      579.98     42.15 o 
   8  -7   7      215.27      183.56     22.20 o 
  -7  -6   7      128.43      158.50     21.11 o 
  -6  -6   7      259.89      248.30     14.55 o 
  -5  -6   7      210.35      222.73     12.31 o 
  -4  -6   7        7.15       38.90      9.13 o 
  -3  -6   7       46.85       62.52     10.55 o 
  -2  -6   7       11.77       12.48      4.58 o 
  -1  -6   7        1.24       10.75      5.24 o 
   0  -6   7      203.77      188.40     16.13 o 
   1  -6   7       91.36       68.53      9.29 o 
   2  -6   7     1001.10      941.52     50.88 o 
   3  -6   7     1052.74      877.40    161.90 o 
   4  -6   7      901.80      956.36     43.38 o 
   5  -6   7      434.64      429.12     36.59 o 
   6  -6   7      245.04      239.03     15.08 o 
   7  -6   7      160.77      124.25     17.79 o 
   8  -6   7       84.32       77.92     15.93 o 
  -8  -5   7      111.99      107.95     12.64 o 
  -7  -5   7      165.19      173.33     15.48 o 
  -6  -5   7      171.21      160.98     19.98 o 
  -5  -5   7       63.78       55.09      5.58 o 
  -4  -5   7       21.04       24.65      3.09 o 
  -3  -5   7        7.09        5.84      3.35 o 
  -1  -5   7        0.09        5.21      4.25 o 
   0  -5   7        0.02        3.85      3.82 o 
   1  -5   7       58.46       43.41      6.90 o 
   2  -5   7       11.90        9.21      6.67 o 
   3  -5   7       36.29       32.73      4.30 o 
   4  -5   7        3.81       14.81      8.53 o 
   5  -5   7       28.03       23.55      5.06 o 
   6  -5   7       11.92       18.93      5.87 o 
   7  -5   7      151.36      129.26     15.93 o 
   8  -5   7       55.39       67.34     15.50 o 
  -8  -4   7      130.29      111.17     12.12 o 
  -7  -4   7      526.37      485.98     31.09 o 
  -6  -4   7      431.18      414.25     17.09 o 
  -5  -4   7     1001.30     1023.05     32.05 o 
  -4  -4   7     1674.85     1686.07     44.18 o 
  -3  -4   7     1329.97     1329.22     86.12 o 
  -2  -4   7     3466.02     3913.20    162.78 o 
  -1  -4   7     2037.52     2140.80     96.38 o 
   0  -4   7     2045.94     2027.83     89.61 o 
   1  -4   7     1649.03     1155.00    204.27 o 
   2  -4   7     1860.13     1809.05    164.56 o 
   3  -4   7      693.78      665.74     26.80 o 
   4  -4   7      479.92      504.76     29.75 o 
   5  -4   7      479.84      513.23     26.02 o 
   6  -4   7       20.91       28.86     13.52 o 
   7  -4   7       61.07       89.64     16.76 o 
   8  -4   7       27.50       25.33     11.23 o 
  -9  -3   7      118.56       94.26     13.40 o 
  -8  -3   7       96.97       99.86     12.02 o 
  -7  -3   7       37.16       32.93      5.39 o 
  -6  -3   7       57.45       45.60      7.11 o 
  -5  -3   7       27.26       29.31      3.52 o 
  -4  -3   7      213.08      219.41      8.93 o 
  -3  -3   7      189.38      174.40      9.23 o 
  -2  -3   7      657.91      631.58     18.51 o 
  -1  -3   7      909.00      965.88     58.99 o 
   0  -3   7      729.83      695.64     34.88 o 
   1  -3   7     1013.53     1154.52     38.19 o 
   2  -3   7      678.57      677.82     25.59 o 
   3  -3   7      543.03      550.03     25.75 o 
   4  -3   7      932.37      911.72     38.24 o 
   5  -3   7       70.16       58.35      7.30 o 
   6  -3   7      137.53      123.66     18.05 o 
   7  -3   7      308.03      288.76     30.63 o 
   8  -3   7      162.37      201.52     33.05 o 
  -9  -2   7       40.13       50.06     16.48 o 
  -8  -2   7        0.42       -4.38      5.84 o 
  -7  -2   7      317.75      320.00     15.24 o 
  -6  -2   7       57.11       58.25      7.19 o 
  -5  -2   7        0.14        1.26      3.05 o 
  -4  -2   7       11.21       24.15      3.15 o 
  -3  -2   7     1052.23     1175.42     36.02 o 
  -2  -2   7      365.70      368.04     14.07 o 
  -1  -2   7       16.60       13.44      2.42 o 
   0  -2   7      545.78      652.49     24.25 o 
   1  -2   7     1867.22     2016.43     62.45 o 
   2  -2   7      734.49      709.26     28.57 o 
   3  -2   7      198.18      215.68     13.19 o 
   4  -2   7     1034.05     1124.76     46.86 o 
   5  -2   7      149.02      156.88     19.31 o 
   6  -2   7       28.74       26.12     10.52 o 
   7  -2   7       64.38       81.33     18.98 o 
 -10  -1   7      229.43      243.23     24.03 o 
  -9  -1   7      483.04      466.50     30.64 o 
  -8  -1   7       68.33       68.62      9.48 o 
  -7  -1   7      255.62      262.78     12.82 o 
  -6  -1   7     1226.37     1289.41     39.78 o 
  -5  -1   7     1711.23     1840.37     50.64 o 
  -4  -1   7     3141.43     3280.10     77.98 o 
  -3  -1   7     2669.71     2736.53     76.62 o 
  -2  -1   7      893.30      777.63     26.41 o 
  -1  -1   7      364.48      313.30     18.22 o 
   0  -1   7     1080.28     1091.73     39.08 o 
   1  -1   7      994.37     1057.75     38.54 o 
   2  -1   7      313.68      375.54     19.13 o 
   3  -1   7      212.43      240.93     15.18 o 
   4  -1   7        3.66        0.60      5.24 o 
   5  -1   7       37.15       39.59     12.48 o 
   6  -1   7       23.52       35.16      9.18 o 
   7  -1   7        4.01        7.43      7.20 o 
 -10   0   7       52.12       56.86     10.91 o 
  -9   0   7       31.62       28.24      7.94 o 
  -7   0   7        0.28       -1.41      2.63 o 
  -6   0   7       26.71       27.20      3.66 o 
  -5   0   7      154.17      166.19      8.47 o 
  -4   0   7     1013.31     1035.12     29.96 o 
  -3   0   7     1997.07     2011.40     62.71 o 
  -2   0   7     1479.20     1490.29    111.56 o 
  -1   0   7      938.64      904.46     34.01 o 
   0   0   7     1935.19     2083.61     70.07 o 
   1   0   7     1124.69     1142.26     43.33 o 
   2   0   7     1901.54     2176.75    117.68 o 
   3   0   7     1025.41     1157.80     75.33 o 
   4   0   7      619.77      643.80     52.50 o 
   5   0   7      410.44      390.67     25.86 o 
   6   0   7      372.06      367.31     27.52 o 
 -10   1   7        4.76       -2.90      6.05 o 
  -9   1   7       10.43       10.03      8.78 o 
  -8   1   7       35.47       38.17      7.73 o 
  -7   1   7        2.58       -2.89      5.18 o 
  -6   1   7      131.24      151.90      8.52 o 
  -5   1   7      305.13      319.98     12.98 o 
  -4   1   7       21.98       16.28      2.83 o 
  -3   1   7      183.87      148.71      9.69 o 
  -2   1   7       80.66       81.81      7.19 o 
  -1   1   7       70.46       68.96      6.51 o 
   0   1   7      143.38      155.35     15.27 o 
   1   1   7      131.04      143.07     15.20 o 
   2   1   7       28.59       41.68     11.25 o 
   3   1   7        4.76        5.20      4.78 o 
   4   1   7        0.13       17.55     19.98 o 
   5   1   7        0.14        3.02      8.46 o 
   6   1   7        2.33        3.05      6.07 o 
 -10   2   7      232.85      259.09     22.52 o 
  -9   2   7      484.09      510.97     31.56 o 
  -8   2   7      968.49     1053.09     51.26 o 
  -7   2   7     1213.37     1223.15     51.89 o 
  -6   2   7      982.35     1030.53     41.52 o 
  -5   2   7      752.25      760.90     29.87 o 
  -4   2   7      263.76      278.91     13.47 o 
  -3   2   7      110.08      137.43     15.83 o 
  -2   2   7       22.34       32.06      6.54 o 
  -1   2   7      710.79      745.78     45.33 o 
   0   2   7      286.48      265.93     21.27 o 
   1   2   7       68.78       74.87     10.32 o 
   2   2   7      195.84      166.30     17.49 o 
   3   2   7       15.54       13.18      4.33 o 
   4   2   7        6.92        5.27      5.81 o 
   5   2   7      138.26      119.09     14.31 o 
 -11   3   7        3.86       -0.55      4.83 o 
 -10   3   7      104.91      123.42     27.43 o 
  -9   3   7      256.83      265.01     30.00 o 
  -8   3   7      482.73      497.45     27.16 o 
  -7   3   7      448.87      473.69     25.19 o 
  -6   3   7      682.70      685.23     29.92 o 
  -5   3   7     1070.67     1111.17     40.12 o 
  -4   3   7      658.73      398.41    183.31 o 
  -3   3   7     2128.08     2462.59    135.93 o 
  -2   3   7     4059.71     3427.24    155.32 o 
  -1   3   7     1205.92     1269.97     76.80 o 
   0   3   7     1946.67     1873.75    107.06 o 
   1   3   7     1554.43     1403.45     86.52 o 
   2   3   7      778.15      761.11     62.16 o 
   3   3   7      867.53      921.91     72.22 o 
   4   3   7      551.59      636.00     62.56 o 
   5   3   7      223.83      225.14     36.01 o 
 -11   4   7       24.93       36.50     10.25 o 
 -10   4   7       92.09       99.32     13.31 o 
  -9   4   7       68.69       78.10     10.43 o 
  -8   4   7      222.39      217.85     16.90 o 
  -7   4   7       22.78       27.53      5.58 o 
  -6   4   7        1.22       -0.07      3.15 o 
  -5   4   7        0.17        3.41      5.77 o 
  -4   4   7      248.32      276.75     25.22 o 
  -3   4   7      128.47      130.62     13.71 o 
  -2   4   7        2.16        0.10      3.32 o 
  -1   4   7        7.64       21.94      8.96 o 
   0   4   7       12.52       17.29      9.39 o 
   1   4   7        5.42       -5.28      5.08 o 
   2   4   7        6.97       19.51     11.52 o 
   4   4   7       34.61       34.48     16.29 o 
 -11   5   7       68.79       53.66     11.53 o 
 -10   5   7      117.48      104.12     13.96 o 
  -9   5   7      142.18      128.83     13.43 o 
  -8   5   7      102.09       96.59     22.04 o 
  -7   5   7      158.11      151.55     12.25 o 
  -6   5   7      247.94      234.83     22.67 o 
  -5   5   7       95.82       76.36     13.44 o 
  -4   5   7      428.84      390.91     33.95 o 
  -2   5   7       32.63       29.80      8.13 o 
  -1   5   7       10.09       13.04      6.21 o 
   0   5   7      284.48      228.16     23.86 o 
   1   5   7      248.17      242.23     29.64 o 
   2   5   7      240.48      228.79     31.23 o 
   3   5   7      223.39      187.34     31.20 o 
 -10   6   7      171.84      139.23     30.72 o 
  -9   6   7      438.00      410.77     26.51 o 
  -8   6   7      261.13      234.98     17.61 o 
  -7   6   7      748.14      744.42     57.71 o 
  -6   6   7      955.66      955.86     70.22 o 
  -5   6   7     1064.17      953.50     63.62 o 
  -4   6   7     1776.89     1940.29    129.26 o 
  -3   6   7      966.76      915.17     66.41 o 
  -2   6   7      602.38      615.52     52.24 o 
  -1   6   7      443.42      432.00     38.00 o 
   0   6   7      218.28      239.71     28.97 o 
   1   6   7      137.08      122.83     23.40 o 
   2   6   7      125.72      110.58     23.70 o 
 -10   7   7        0.61       20.94     12.61 o 
  -9   7   7       18.40       46.13     14.80 o 
  -8   7   7       10.91        2.42      7.70 o 
  -7   7   7       12.23       19.85     10.02 o 
  -6   7   7        5.66       -4.65      7.27 o 
  -5   7   7        2.49       -6.87      8.16 o 
  -4   7   7        8.46       -5.04      9.29 o 
  -3   7   7       65.82       74.01     16.13 o 
  -2   7   7      167.57      144.93     17.03 o 
  -1   7   7      137.05      171.61     25.39 o 
   0   7   7      113.11      108.32     22.63 o 
   1   7   7      147.88      113.90     23.86 o 
 -10   8   7       79.99       78.49     20.64 o 
  -9   8   7        9.27       -4.28      9.33 o 
  -8   8   7        0.93        8.03      9.33 o 
  -7   8   7        1.83        1.79      8.13 o 
  -6   8   7      157.12      156.74     24.13 o 
  -5   8   7       57.05       85.22     17.39 o 
  -4   8   7       99.47       72.61     15.33 o 
  -3   8   7       16.96        5.87      9.23 o 
  -2   8   7      178.39      119.64     15.83 o 
  -1   8   7       69.17       68.33     15.10 o 
   0   8   7        6.10       28.11     15.80 o 
  -9   9   7      260.68      238.78     34.18 o 
  -8   9   7      164.63      193.45     28.61 o 
  -7   9   7      209.35      209.88     31.99 o 
  -6   9   7      427.76      463.13     49.58 o 
  -5   9   7      216.34      208.42     31.16 o 
  -4   9   7       83.38       88.51     23.60 o 
  -3   9   7       60.61       41.52     14.87 o 
  -2   9   7       51.73       40.72     13.64 o 
  -1   9   7       34.70       35.44     17.26 o 
  -7  10   7       75.57       91.30     23.26 o 
  -6  10   7       90.33       99.86     22.40 o 
  -5  10   7      136.96      101.35     23.66 o 
  -4  10   7       86.56       89.37     26.18 o 
  -3  10   7      157.50      149.54     28.01 o 
   2 -13   8      231.56      229.72     31.69 o 
   3 -13   8      139.16      183.26     27.61 o 
  -1 -12   8       16.19        9.56     10.19 o 
   0 -12   8        0.75       36.21     12.38 o 
   1 -12   8       19.68       37.63     12.74 o 
   2 -12   8       29.88       37.47     12.64 o 
   3 -12   8       35.63       52.73     14.24 o 
   4 -12   8       54.75       52.00     15.56 o 
   5 -12   8       80.74       69.53     16.83 o 
  -2 -11   8        7.87       11.75      9.62 o 
  -1 -11   8       24.98       49.18     13.91 o 
   0 -11   8        3.39        3.05      7.04 o 
   1 -11   8       26.09       42.78     11.45 o 
   3 -11   8       21.76       26.05     11.18 o 
   4 -11   8       39.45       50.84     13.24 o 
   5 -11   8       46.46       45.47     12.64 o 
   6 -11   8        1.50       -1.89      6.54 o 
  -4 -10   8      124.33      137.00     25.26 o 
  -3 -10   8      405.61      475.44     45.03 o 
  -2 -10   8      462.10      463.72     42.78 o 
  -1 -10   8      278.04      313.49     31.33 o 
   0 -10   8      299.24      332.97     31.53 o 
   1 -10   8      101.64      103.91     15.40 o 
   2 -10   8      259.34      251.69     26.52 o 
   3 -10   8      339.60      332.37     31.49 o 
   4 -10   8      307.83      328.09     30.10 o 
   5 -10   8      199.43      193.41     22.00 o 
   6 -10   8      132.80      124.29     18.32 o 
   7 -10   8      113.86       94.48     15.96 o 
  -4  -9   8        9.43        7.93      9.79 o 
  -3  -9   8       41.10       48.22     14.00 o 
  -2  -9   8       61.09       80.41     16.03 o 
  -1  -9   8       92.12      110.81     17.62 o 
   0  -9   8       89.20       88.41     14.64 o 
   1  -9   8      115.65      144.66     18.19 o 
   2  -9   8       55.48       57.21     11.78 o 
   3  -9   8      221.71      207.15     19.02 o 
   4  -9   8      336.86      328.29     28.04 o 
   5  -9   8      224.86      243.26     23.86 o 
   6  -9   8      336.17      287.50     26.82 o 
  -6  -8   8       12.23       34.51     12.71 o 
  -5  -8   8       13.03       11.52      9.29 o 
  -4  -8   8       13.55       35.38     11.65 o 
  -3  -8   8       10.13        0.13      5.51 o 
  -2  -8   8        5.62       18.25      8.43 o 
  -1  -8   8       39.34       50.71     10.82 o 
   0  -8   8       47.74       48.59     10.95 o 
   1  -8   8       84.38      106.96     14.47 o 
   2  -8   8       34.58       26.09      6.47 o 
   3  -8   8       23.99       21.11      7.20 o 
   4  -8   8        6.71       11.81      6.37 o 
   5  -8   8        2.76        7.27      5.51 o 
   6  -8   8       19.48       25.45      7.40 o 
  -6  -7   8      177.26      199.99     23.93 o 
  -5  -7   8      485.60      534.48     44.67 o 
  -4  -7   8       64.58       68.73     12.61 o 
  -3  -7   8      395.12      393.20     32.49 o 
  -2  -7   8      481.00      403.02     32.16 o 
  -1  -7   8      370.37      365.49     29.30 o 
   0  -7   8     2199.99     2120.99    112.44 o 
   1  -7   8     1096.44     1007.99     58.94 o 
   2  -7   8     1081.77     1021.04     59.31 o 
   3  -7   8      511.71      575.07     39.56 o 
   4  -7   8      203.30      181.70     17.76 o 
   5  -7   8       11.54        9.50      6.55 o 
   6  -7   8       21.23       32.21     10.75 o 
   7  -7   8       61.00       69.96     14.04 o 
  -7  -6   8       13.28       14.90      8.50 o 
  -6  -6   8       48.07       42.79      8.51 o 
  -5  -6   8       90.23       95.58     13.97 o 
  -4  -6   8       88.12       95.65     13.81 o 
  -3  -6   8      235.14      226.87     18.98 o 
  -2  -6   8      485.04      441.79     31.53 o 
  -1  -6   8      694.77      583.33     35.91 o 
   0  -6   8     3299.09     3098.15    144.86 o 
   1  -6   8     1592.12     1533.11     81.34 o 
   2  -6   8      668.21      644.13     41.58 o 
   3  -6   8     1034.06      983.54     37.29 o 
   4  -6   8      323.52      353.28     21.14 o 
   5  -6   8      494.13      594.65     33.12 o 
   6  -6   8      483.92      534.58     40.70 o 
   7  -6   8      260.32      288.73     30.20 o 
  -8  -5   8       39.48       42.28     14.34 o 
  -7  -5   8       91.04       76.54      7.59 o 
  -6  -5   8      137.59      139.78      9.92 o 
  -5  -5   8        0.62        7.66      5.48 o 
  -4  -5   8        8.97       12.54      6.34 o 
  -3  -5   8       32.82       32.22      8.13 o 
  -2  -5   8       10.67        8.89      5.34 o 
  -1  -5   8      302.30      314.15     23.50 o 
   0  -5   8      189.64      187.21     16.89 o 
   1  -5   8       73.63       76.10      9.43 o 
   2  -5   8       11.26        1.54      2.11 o 
   3  -5   8        9.79       19.06      4.88 o 
   4  -5   8        0.11        4.10      3.45 o 
   5  -5   8        0.23        5.81      4.04 o 
   6  -5   8       33.89       29.92      6.70 o 
   7  -5   8       59.66       66.11     15.10 o 
  -8  -4   8      138.48      141.01     12.98 o 
  -7  -4   8      326.93      288.92     14.88 o 
  -6  -4   8      373.72      349.96     16.27 o 
  -5  -4   8      431.00      387.02     19.82 o 
  -4  -4   8      490.94      465.76     17.88 o 
  -3  -4   8      492.62      456.10     45.95 o 
  -2  -4   8      349.80      353.24     23.96 o 
  -1  -4   8       98.76       91.03     10.55 o 
   0  -4   8        0.62       -1.29      3.05 o 
   1  -4   8       31.72       20.91      4.18 o 
   2  -4   8        1.44       -2.39      2.96 o 
   3  -4   8      110.16      136.17     11.03 o 
   4  -4   8       61.11       61.73      7.65 o 
   5  -4   8       68.92       67.90      8.72 o 
   6  -4   8        9.22       -1.97      4.07 o 
   7  -4   8       32.94       32.69     12.18 o 
  -9  -3   8      141.60      128.69     15.17 o 
  -8  -3   8      249.99      210.89     17.81 o 
  -7  -3   8       94.94       87.12      7.40 o 
  -6  -3   8     1117.25     1100.55     37.57 o 
  -5  -3   8      678.32      620.87     36.21 o 
  -4  -3   8     1050.60      893.59     41.57 o 
  -3  -3   8     3062.28     2691.41    115.72 o 
  -2  -3   8     1237.90      751.73    264.97 o 
  -1  -3   8     1036.33     1293.24     71.49 o 
   0  -3   8      318.27      363.03     16.42 o 
   1  -3   8     2044.50     2362.61    139.67 o 
   2  -3   8      630.15      613.72     42.28 o 
   3  -3   8      788.24      846.20     37.34 o 
   4  -3   8     1165.32     1267.90     55.10 o 
   5  -3   8       26.99       37.32     20.51 o 
   6  -3   8       79.23       83.43     16.73 o 
   7  -3   8       52.54       74.70     16.46 o 
  -9  -2   8      116.41      115.40     14.64 o 
  -8  -2   8       73.18       73.42      8.89 o 
  -7  -2   8       61.74       54.05      6.48 o 
  -6  -2   8      193.58      177.47      9.71 o 
  -5  -2   8       10.99       12.41      2.79 o 
  -4  -2   8       57.61       61.27      5.71 o 
  -3  -2   8      171.49      222.83     11.44 o 
  -2  -2   8       52.45       40.53      4.10 o 
  -1  -2   8      183.46      152.86     23.21 o 
   0  -2   8      153.90      184.64     14.67 o 
   1  -2   8      228.90      283.59     15.36 o 
   2  -2   8      107.54      124.27      9.79 o 
   3  -2   8      106.42       97.86      9.87 o 
   4  -2   8      688.30      688.88     35.30 o 
   5  -2   8        4.20        2.85      7.17 o 
   6  -2   8      269.01      226.80     29.20 o 
   7  -2   8      214.11      238.75     24.53 o 
 -10  -1   8        7.91       25.19      8.82 o 
  -9  -1   8        2.94        2.13      5.23 o 
  -8  -1   8       39.06       21.99      7.67 o 
  -7  -1   8        3.14        4.28      3.25 o 
  -6  -1   8       20.61       25.97      4.45 o 
  -5  -1   8       62.40       62.39      5.44 o 
  -4  -1   8      104.31       93.68     12.42 o 
  -3  -1   8        0.13       -0.66      2.69 o 
  -2  -1   8        3.66        4.02      4.23 o 
  -1  -1   8      133.90      141.33     13.04 o 
   0  -1   8      109.93      136.55     10.44 o 
   1  -1   8      233.39      219.88     13.21 o 
   2  -1   8      198.04      199.18     14.46 o 
   3  -1   8      352.81      265.01    181.14 o 
   4  -1   8       17.82       23.23     10.55 o 
   5  -1   8       13.57       16.59     11.32 o 
   6  -1   8        4.92       16.27     15.90 o 
 -10   0   8      223.27      235.80     22.53 o 
  -9   0   8      664.62      655.14     54.99 o 
  -8   0   8       15.06       11.21      5.69 o 
  -7   0   8      817.44      855.11     32.27 o 
  -6   0   8     1330.06     1405.69     44.59 o 
  -5   0   8     1217.52     1311.02     42.73 o 
  -4   0   8     3061.67     3139.35     99.59 o 
  -3   0   8     1549.23     1551.22     69.53 o 
  -2   0   8      635.44      605.67     25.48 o 
  -1   0   8      467.04      457.97     22.87 o 
   0   0   8      884.72     1014.65     42.65 o 
   1   0   8      519.54      503.08     25.30 o 
   2   0   8      347.90      371.90     32.49 o 
   3   0   8       87.79      120.34     18.68 o 
   4   0   8        6.09       10.09      9.56 o 
   5   0   8       14.06       12.96      8.00 o 
   6   0   8        1.77       10.52     13.21 o 
 -10   1   8        1.42       17.46     13.94 o 
  -9   1   8       53.25       45.33     13.11 o 
  -8   1   8       52.04       42.47      9.19 o 
  -7   1   8       19.27       20.01      6.70 o 
  -6   1   8       25.24       30.88      5.72 o 
  -5   1   8       21.99       31.66      4.35 o 
  -4   1   8      145.50      150.36     10.90 o 
  -3   1   8      722.61      728.06     31.81 o 
  -2   1   8     1124.51     1080.04     98.91 o 
  -1   1   8      838.54      877.87     54.79 o 
   0   1   8     1103.75     1124.88     67.40 o 
   1   1   8     1058.23     1046.03     65.41 o 
   2   1   8      518.39      539.52     46.16 o 
   3   1   8      472.47      521.10     29.36 o 
   4   1   8      282.53      309.23     21.78 o 
   5   1   8      134.43      140.55     15.83 o 
 -10   2   8        0.03        1.63      7.10 o 
  -9   2   8        0.05       18.22      9.19 o 
  -8   2   8       13.00       12.40      7.96 o 
  -7   2   8        4.42       -0.98      3.49 o 
  -6   2   8       21.98       23.09      7.75 o 
  -5   2   8       59.37       73.11      7.51 o 
  -4   2   8       64.02       53.03      8.99 o 
  -3   2   8        6.30       29.54      9.06 o 
  -2   2   8      343.25      313.65     24.36 o 
  -1   2   8       29.55       35.74      7.77 o 
   0   2   8       28.89       18.15      8.06 o 
   1   2   8        1.63        7.96      7.33 o 
   2   2   8       56.87       48.66      7.67 o 
   3   2   8        1.28       18.25     12.05 o 
   4   2   8        4.97       -2.22      6.97 o 
   5   2   8       20.26        3.25     10.89 o 
 -10   3   8      243.64      249.30     22.32 o 
  -9   3   8      504.75      514.76     34.14 o 
  -8   3   8      757.65      768.19     39.43 o 
  -7   3   8      545.74      538.26     27.23 o 
  -6   3   8      588.39      593.61     27.63 o 
  -5   3   8      649.01      611.34     28.46 o 
  -4   3   8      217.21      202.38     18.39 o 
  -3   3   8      150.47      165.77     19.35 o 
  -2   3   8      281.15      231.15     19.05 o 
   0   3   8       16.20       10.62      5.87 o 
   1   3   8        0.88       -4.02      7.27 o 
   2   3   8       21.42       20.31     11.22 o 
   3   3   8       13.42       23.80      9.59 o 
   4   3   8       33.81       42.81     17.06 o 
 -10   4   8       64.33       53.84     10.64 o 
  -9   4   8       64.85       67.27     10.62 o 
  -8   4   8      390.35      369.67     23.64 o 
  -7   4   8      183.02      178.36     13.18 o 
  -6   4   8      787.42      649.64     71.42 o 
  -5   4   8      973.43      946.86     64.45 o 
  -4   4   8       23.39       26.09      9.66 o 
  -3   4   8     2780.89     2851.54    159.33 o 
  -2   4   8      166.14      195.94     24.06 o 
  -1   4   8       25.17       36.31     11.48 o 
   0   4   8      203.83      179.31     23.63 o 
   1   4   8       12.65       21.04     11.02 o 
   2   4   8       90.43       83.60     19.48 o 
   3   4   8      125.24       92.76     22.67 o 
 -10   5   8       71.40       84.40     11.16 o 
  -9   5   8      122.75      103.91     45.40 o 
  -8   5   8       12.33       19.30      6.05 o 
  -7   5   8        4.99       10.69      5.84 o 
  -6   5   8        0.27       -4.41      7.73 o 
  -5   5   8       84.96       78.19     14.47 o 
  -4   5   8       16.12        8.93      9.36 o 
  -3   5   8      123.87      117.22     18.85 o 
  -2   5   8        1.12       -0.10      6.14 o 
  -1   5   8        1.92       -0.30      6.60 o 
   0   5   8       15.98       13.37      9.62 o 
   1   5   8        4.25       29.14     13.27 o 
   2   5   8        5.25       26.55     14.17 o 
 -10   6   8      181.90      140.71     20.58 o 
  -9   6   8      128.24      139.12     24.09 o 
  -8   6   8       52.79       48.05     14.37 o 
  -7   6   8        7.93       11.18      6.31 o 
  -6   6   8        1.79       23.60     10.79 o 
  -5   6   8       46.19       44.97     13.37 o 
  -4   6   8        3.84       28.91     13.57 o 
  -3   6   8        2.27       -0.66      6.41 o 
  -2   6   8        2.73       26.72     10.02 o 
  -1   6   8        5.61        2.59      8.56 o 
   0   6   8        0.82       -2.46      8.60 o 
   1   6   8        0.27       -7.63     10.49 o 
   2   6   8        6.50       12.98     13.54 o 
 -10   7   8       97.44       86.35     16.89 o 
  -9   7   8      216.87      227.10     31.30 o 
  -8   7   8      162.72      161.79     24.86 o 
  -7   7   8      186.91      207.32     29.04 o 
  -6   7   8      146.09      168.56     25.35 o 
  -5   7   8      174.03      168.69     24.56 o 
  -4   7   8      159.00      202.38     31.96 o 
  -3   7   8      171.41      158.54     24.43 o 
  -2   7   8      234.19      218.90     26.55 o 
  -1   7   8      222.73      227.66     32.22 o 
   0   7   8      127.45      146.89     27.94 o 
  -9   8   8        5.63        9.92     10.72 o 
  -8   8   8        0.24       21.07     12.61 o 
  -7   8   8        3.34       17.16      8.66 o 
  -6   8   8        0.02        2.36      8.89 o 
  -5   8   8        1.75       14.04     11.68 o 
  -4   8   8        5.65       -4.85     10.65 o 
  -3   8   8       21.80       23.30     13.47 o 
  -2   8   8       97.57       92.59     18.32 o 
  -1   8   8       36.68       34.38     12.81 o 
  -8   9   8       10.17        0.13      7.47 o 
  -7   9   8        1.11        1.63      9.39 o 
  -6   9   8        5.62       18.25     13.64 o 
  -5   9   8        3.68        1.33      9.49 o 
  -4   9   8        0.29       29.93     12.84 o 
  -3   9   8        4.70       -4.94     10.16 o 
   0 -12   9      176.34      184.49     28.01 o 
   1 -12   9      166.28      145.76     23.53 o 
   2 -12   9      133.84      118.35     21.51 o 
   3 -12   9      366.46      367.51     40.62 o 
   4 -12   9      495.90      579.05     54.16 o 
  -2 -11   9       29.77       44.74     15.07 o 
  -1 -11   9       97.28      123.95     22.14 o 
   0 -11   9        3.97       22.14     11.55 o 
   1 -11   9       11.21       23.50     10.45 o 
   2 -11   9       10.44       18.39      7.17 o 
   3 -11   9        7.20        4.88      8.23 o 
   4 -11   9       52.16       42.18     10.22 o 
   5 -11   9       84.32       92.29     17.03 o 
  -3 -10   9        8.21       -0.90      8.03 o 
  -2 -10   9        0.12        8.66      9.59 o 
  -1 -10   9       10.80       15.00      7.27 o 
   0 -10   9       12.73       18.32      9.69 o 
   1 -10   9        2.79       27.74      9.43 o 
   2 -10   9       23.12       35.74     10.69 o 
   3 -10   9       47.72       32.36      7.93 o 
   4 -10   9      113.44      106.86     15.70 o 
   5 -10   9       27.86       35.51     11.18 o 
   6 -10   9       25.73       36.44     10.82 o 
  -5  -9   9      122.31      150.94     26.62 o 
  -4  -9   9      356.91      339.77     39.39 o 
  -3  -9   9      560.44      636.46     55.22 o 
  -2  -9   9      763.77      920.64     69.43 o 
  -1  -9   9      940.92     1039.19     74.04 o 
   0  -9   9      473.05      527.68     42.55 o 
   1  -9   9      915.72      877.83     62.79 o 
   2  -9   9      462.03      449.09     36.21 o 
   3  -9   9      410.44      350.82     30.37 o 
   4  -9   9      353.47      337.51     31.86 o 
   5  -9   9       46.76       44.44     10.92 o 
   6  -9   9       49.13       42.58     10.02 o 
  -5  -8   9        8.27       -1.00      6.57 o 
  -4  -8   9        4.93       18.12     10.52 o 
  -3  -8   9       12.97       23.93     10.09 o 
  -2  -8   9      181.84      162.38     20.34 o 
  -1  -8   9      443.88      447.89     37.27 o 
   0  -8   9      557.43      613.66     45.33 o 
   1  -8   9      561.24      537.73     40.39 o 
   2  -8   9      390.41      403.29     32.42 o 
   3  -8   9      255.57      265.30     25.29 o 
   4  -8   9      100.58       85.06     12.81 o 
   5  -8   9      118.08       88.11     13.04 o 
   6  -8   9      151.83      130.43     22.04 o 
  -6  -7   9        2.72        2.06      7.17 o 
  -5  -7   9       57.00       38.60     11.72 o 
  -4  -7   9        6.56        3.05      6.01 o 
  -3  -7   9       64.47       50.84     11.08 o 
  -2  -7   9       19.68       20.01      7.50 o 
  -1  -7   9       20.34       14.24      5.14 o 
   0  -7   9     1705.83     1821.51    102.35 o 
   1  -7   9        0.64        4.98      5.51 o 
   2  -7   9      104.07       93.46     13.57 o 
   3  -7   9      154.51      110.98     13.67 o 
   5  -7   9      198.44      227.63     25.35 o 
   6  -7   9       86.04      108.42     16.56 o 
  -7  -6   9      406.99      395.96     45.63 o 
  -6  -6   9      654.12      695.70     54.36 o 
  -5  -6   9      476.24      528.01     43.18 o 
  -4  -6   9      320.71      364.56     31.66 o 
  -3  -6   9      408.09      387.99     32.03 o 
  -2  -6   9      169.12      152.10     17.22 o 
  -1  -6   9      515.71      474.08     35.97 o 
   0  -6   9      472.68      464.39     35.38 o 
   1  -6   9       69.12       48.42      7.30 o 
   2  -6   9       45.92       36.51      8.60 o 
   3  -6   9       31.18       28.54      7.67 o 
   4  -6   9       82.11      101.81     10.25 o 
   5  -6   9        7.00       12.09      7.83 o 
   6  -6   9        0.52        7.74      5.30 o 
   7  -6   9       29.93       42.78     11.81 o 
  -8  -5   9        5.28       16.96     12.15 o 
  -7  -5   9       26.39       26.33      6.86 o 
  -6  -5   9      107.90       92.03     11.43 o 
  -5  -5   9      191.29      183.49     18.49 o 
  -4  -5   9      290.77      292.91     24.66 o 
  -3  -5   9      266.63      241.87     20.87 o 
  -2  -5   9      219.81      197.99     17.79 o 
  -1  -5   9     1018.67      882.55     53.20 o 
   0  -5   9     1169.98      993.62     58.01 o 
   1  -5   9      602.22      492.43     32.52 o 
   2  -5   9      440.71      435.72     22.62 o 
   3  -5   9      486.10      528.02     27.00 o 
   4  -5   9      239.92      270.13     20.78 o 
   5  -5   9      806.13      947.85     48.02 o 
   6  -5   9      392.16      446.34     29.87 o 
   7  -5   9      169.67      154.52     23.23 o 
  -8  -4   9        9.41       12.66      7.25 o 
  -7  -4   9      167.85      159.01     13.46 o 
  -6  -4   9      103.27       88.45     10.01 o 
  -5  -4   9       32.17       32.34      4.61 o 
  -4  -4   9       64.15       68.37      8.23 o 
  -3  -4   9       85.43       62.92      7.67 o 
  -2  -4   9      378.16      297.76     21.94 o 
  -1  -4   9      425.24      374.62     25.52 o 
   0  -4   9      365.21      367.25     30.13 o 
   1  -4   9       24.66       39.91      4.98 o 
   2  -4   9        0.62        7.57      8.28 o 
   3  -4   9       10.33       12.24      4.99 o 
   4  -4   9       26.12       42.89      7.54 o 
   5  -4   9        8.96       10.87      6.69 o 
   6  -4   9       18.84       19.88     10.59 o 
  -9  -3   9      147.89      133.63     15.52 o 
  -8  -3   9      215.06      179.62     15.69 o 
  -7  -3   9      143.95      138.13     10.33 o 
  -6  -3   9      209.62      192.44     11.40 o 
  -5  -3   9      158.04      133.86     11.10 o 
  -4  -3   9      157.20      142.59     27.28 o 
  -3  -3   9      269.28      143.67     93.52 o 
  -2  -3   9      235.04      259.26     23.36 o 
  -1  -3   9       59.94       52.96     17.14 o 
   0  -3   9        0.19       -1.06      2.47 o 
   1  -3   9      106.55      127.66     10.92 o 
   2  -3   9       14.71        9.33      4.14 o 
   3  -3   9        5.06       15.53      5.53 o 
   4  -3   9       70.51       72.18     10.32 o 
   5  -3   9      104.23      108.98     14.40 o 
   6  -3   9       71.54       80.18     18.78 o 
  -9  -2   9       23.96       34.28     11.72 o 
  -8  -2   9       77.88       69.15      9.14 o 
  -7  -2   9      284.74      253.75     20.14 o 
  -6  -2   9      608.27      593.49     24.11 o 
  -5  -2   9      750.96      775.82     33.05 o 
  -4  -2   9     1238.19     1247.04     45.22 o 
  -3  -2   9     1586.68     1674.31     56.37 o 
  -2  -2   9      740.43      753.89     29.41 o 
  -1  -2   9      765.72      792.99     49.53 o 
   0  -2   9      917.87     1090.99     58.26 o 
   1  -2   9     1624.51     1855.50     71.11 o 
   2  -2   9      657.76      674.30     32.86 o 
   3  -2   9      950.86     1037.02     50.36 o 
   4  -2   9      624.39      514.70    149.61 o 
   5  -2   9       72.39       81.04     18.65 o 
   6  -2   9      165.12      150.27     26.78 o 
  -9  -1   9      240.37      236.30     20.77 o 
  -8  -1   9      238.50      224.44     14.40 o 
  -7  -1   9      175.48      153.17      9.77 o 
  -6  -1   9       55.67       62.00      6.41 o 
  -5  -1   9        1.10        1.65      6.54 o 
  -4  -1   9      442.58      481.23     24.94 o 
  -3  -1   9        9.91       13.04      3.45 o 
  -2  -1   9        0.66        5.49      3.64 o 
  -1  -1   9       59.39       81.44     13.86 o 
   0  -1   9        6.24        4.02      3.82 o 
   1  -1   9       18.79       17.84      5.28 o 
   2  -1   9        6.86        6.45      4.77 o 
   3  -1   9       68.15       77.89     16.36 o 
   4  -1   9       10.37       -5.77      6.50 o 
   5  -1   9       12.32        6.70     10.16 o 
 -10   0   9      149.78      126.45     17.12 o 
  -9   0   9       55.48       57.12     10.45 o 
  -8   0   9       42.40       32.94      5.99 o 
  -7   0   9       15.93       18.18      4.55 o 
  -6   0   9        0.20        1.60      3.01 o 
  -5   0   9       69.59       67.59      6.24 o 
  -4   0   9        4.83        7.18      9.09 o 
  -3   0   9      120.25      121.35      9.89 o 
  -2   0   9      146.51      161.07     11.85 o 
  -1   0   9      150.94      164.67     13.39 o 
   0   0   9       79.28      107.30     17.29 o 
   1   0   9      179.35      117.40     82.77 o 
   2   0   9       75.28       70.82     14.50 o 
   3   0   9      395.02      441.46     44.27 o 
   4   0   9       18.24        6.78     15.81 o 
   5   0   9       36.02       31.47      9.39 o 
 -10   1   9      302.93      300.17     25.90 o 
  -9   1   9       50.84       66.16     19.50 o 
  -8   1   9      370.18      413.58     27.03 o 
  -7   1   9      477.14      454.22     25.29 o 
  -6   1   9      836.31      899.92     33.79 o 
  -5   1   9     1346.22     1354.68    161.46 o 
  -4   1   9     1404.07     1600.01     81.59 o 
  -3   1   9     1232.37     1326.94     56.30 o 
  -2   1   9      963.53      939.53     85.11 o 
  -1   1   9     1524.68     1759.05    104.64 o 
   0   1   9      971.41      952.40     62.43 o 
   1   1   9      518.86      520.67     41.22 o 
   2   1   9      252.19      298.42     32.95 o 
   3   1   9       36.30       27.21      8.25 o 
   4   1   9       30.43       45.70     17.39 o 
   5   1   9       54.64       40.69     19.12 o 
 -10   2   9        1.85       11.93      7.05 o 
  -9   2   9        3.06        3.26      5.25 o 
  -8   2   9        0.94        9.09     12.71 o 
  -7   2   9        1.54       11.05      7.60 o 
  -6   2   9        3.54        3.44      3.65 o 
  -5   2   9        0.37       -4.18      6.14 o 
  -4   2   9       29.41       35.15      8.76 o 
  -3   2   9       11.12       16.46      9.36 o 
  -2   2   9       40.06       42.58      9.82 o 
  -1   2   9        1.82        7.20      7.73 o 
   0   2   9       20.64       10.39      7.53 o 
   1   2   9      131.44      161.39     22.14 o 
   2   2   9      164.81      197.89     24.19 o 
   3   2   9      248.35      296.56     37.90 o 
   4   2   9      216.63      213.03     35.18 o 
 -10   3   9        0.51       -2.42      7.47 o 
  -9   3   9        3.85        4.62      3.74 o 
  -8   3   9        5.06        7.99     12.11 o 
  -7   3   9       64.02       58.33      7.97 o 
  -6   3   9       71.67       64.21     10.94 o 
  -5   3   9       38.86       42.35     11.25 o 
  -4   3   9       18.60       26.95     10.59 o 
  -3   3   9     1688.79     1647.64    102.32 o 
  -2   3   9      502.83      478.03     37.83 o 
  -1   3   9      434.37      409.16     39.36 o 
   0   3   9      498.27      462.03     38.07 o 
   1   3   9       19.93       15.47      8.00 o 
   2   3   9        5.21       12.01      7.87 o 
   3   3   9        0.92       13.64      9.43 o 
 -10   4   9      304.69      290.23     54.10 o 
  -9   4   9      422.28      375.37     28.24 o 
  -8   4   9      632.24      594.87     32.59 o 
  -7   4   9      348.36      336.72     33.75 o 
  -6   4   9      545.66      531.96     45.40 o 
  -5   4   9      216.02      208.58     24.62 o 
  -4   4   9      173.77      182.30     23.86 o 
  -3   4   9      465.69      501.76     45.33 o 
  -2   4   9      302.41      274.26     26.65 o 
  -1   4   9      183.51      204.90     25.92 o 
   0   4   9       34.70       23.56     11.98 o 
   1   4   9       62.29       53.20     16.26 o 
   2   4   9        2.08        0.63      9.03 o 
  -8   5   9        1.36       19.02     11.05 o 
  -7   5   9       34.83       31.36      8.93 o 
  -6   5   9      147.79      132.25     21.24 o 
  -5   5   9       32.44       24.03     11.35 o 
  -4   5   9      468.72      538.20     49.35 o 
  -3   5   9      500.48      537.53     47.86 o 
  -2   5   9      272.17      266.09     28.38 o 
  -1   5   9      447.61      433.52     45.60 o 
   0   5   9      293.06      301.21     36.84 o 
   1   5   9      150.36      140.15     25.99 o 
   2   5   9      117.35      121.76     27.38 o 
  -9   6   9      117.42      114.36     23.50 o 
  -8   6   9       32.91       65.54     17.32 o 
  -7   6   9      168.19      165.54     26.12 o 
  -6   6   9      110.98       92.59     19.08 o 
  -5   6   9        6.63       23.33      8.63 o 
  -4   6   9      146.55      146.85     22.70 o 
  -3   6   9       11.50       13.71     10.35 o 
  -2   6   9        0.67        8.99      9.06 o 
  -1   6   9        0.09       -6.31     10.16 o 
   0   6   9        5.68       -0.86      9.13 o 
  -9   7   9       87.31       54.56     18.55 o 
  -8   7   9       85.28       77.13     19.41 o 
  -7   7   9       83.96      101.52     22.27 o 
  -6   7   9       27.21       29.54     14.20 o 
  -5   7   9       71.40       57.48     13.81 o 
  -4   7   9       63.38       66.01     21.70 o 
  -3   7   9        9.86        9.96     11.02 o 
  -2   7   9        7.60        6.87      8.89 o 
  -1   7   9        8.89       -1.59      9.33 o 
  -8   8   9      132.21      133.35     25.62 o 
  -7   8   9      207.14      213.49     33.35 o 
  -6   8   9      251.96      235.46     35.28 o 
  -5   8   9      166.62      135.67     26.55 o 
  -4   8   9      109.90      115.13     28.44 o 
  -3   8   9       83.77       84.16     21.60 o 
  -2   8   9      181.21      165.57     26.18 o 
   1 -12  10       47.48       44.54     14.50 o 
   2 -12  10       29.00       19.51     11.12 o 
  -2 -11  10       81.47       99.36     17.19 o 
  -1 -11  10      171.07      211.20     28.71 o 
   0 -11  10       66.79       75.43     15.90 o 
   1 -11  10       74.51       43.18     13.34 o 
   2 -11  10      103.68       73.18     12.78 o 
   3 -11  10      358.74      383.34     38.53 o 
   4 -11  10      230.16      263.47     30.73 o 
  -3 -10  10        0.41       10.22     10.02 o 
  -2 -10  10        7.40       30.17     12.61 o 
  -1 -10  10        0.11       -6.27      8.03 o 
   0 -10  10       36.72       26.75     10.95 o 
   1 -10  10        9.40        3.88      6.87 o 
   3 -10  10        3.45        4.31      7.23 o 
   4 -10  10        6.12        1.23      6.94 o 
  -4  -9  10       81.88       93.39     20.41 o 
  -3  -9  10      112.22      137.36     21.90 o 
  -2  -9  10      107.27      116.62     15.60 o 
  -1  -9  10       65.45       75.90     14.97 o 
   0  -9  10       61.92       65.05     13.54 o 
   1  -9  10        1.48       15.33      7.96 o 
   2  -9  10       35.31       33.32     10.62 o 
   3  -9  10       78.24       82.80     12.01 o 
   4  -9  10      141.91      142.77     19.35 o 
   5  -9  10        9.15       13.77      7.67 o 
   6  -9  10       26.93       41.19     13.64 o 
  -5  -8  10      128.83       91.33     19.25 o 
  -4  -8  10      155.17      154.12     22.07 o 
  -3  -8  10      454.46      438.47     38.40 o 
  -2  -8  10      192.42      195.64     20.08 o 
  -1  -8  10      148.63      189.96     21.34 o 
   0  -8  10      681.51      754.68     56.92 o 
   1  -8  10      132.46      154.45     18.85 o 
   2  -8  10      311.14      317.53     29.93 o 
   3  -8  10      237.66      218.47     23.13 o 
   4  -8  10       46.50       37.40      9.76 o 
   5  -8  10       85.33      101.45     17.82 o 
   6  -8  10       72.66       62.19     17.66 o 
  -5  -7  10       23.84       20.94     10.45 o 
  -3  -7  10       22.06       34.85     10.89 o 
  -2  -7  10        0.17       -2.95      5.91 o 
   0  -7  10        1.33       -3.62      6.21 o 
   1  -7  10       18.28       23.60      6.21 o 
   2  -7  10      119.52      121.03     13.21 o 
   3  -7  10      177.92      169.62     17.85 o 
   4  -7  10       90.60      113.63     18.22 o 
   5  -7  10      165.60      166.07     22.57 o 
   6  -7  10       78.17       90.07     17.29 o 
  -7  -6  10       13.07       15.00      8.26 o 
  -5  -6  10        6.74       -5.38      6.67 o 
  -4  -6  10        3.34        4.75      6.04 o 
  -3  -6  10       21.78       25.52      8.56 o 
  -2  -6  10       14.34       18.25      7.50 o 
  -1  -6  10      432.53      429.97     33.62 o 
   0  -6  10      321.75      305.12     26.48 o 
   1  -6  10       19.60       22.17      7.33 o 
   2  -6  10       98.56       72.28     11.02 o 
   3  -6  10        0.37       -1.06      5.74 o 
   4  -6  10        0.38        3.88      6.77 o 
   5  -6  10       68.81       56.55     13.47 o 
   6  -6  10       98.66       98.17     19.28 o 
  -7  -5  10      261.13      286.27     23.80 o 
  -6  -5  10      447.68      436.38     34.58 o 
  -5  -5  10      102.10       88.28     12.78 o 
  -4  -5  10      249.11      219.53     20.28 o 
  -3  -5  10      211.04      161.09     16.49 o 
  -2  -5  10      126.85       99.10     12.71 o 
  -1  -5  10     1242.77      987.25     59.01 o 
   0  -5  10      488.70      390.45     29.27 o 
   1  -5  10      199.67      190.76     18.92 o 
   2  -5  10      108.83      125.08     16.93 o 
   3  -5  10       35.11       40.72      6.57 o 
   4  -5  10       59.75       93.67     11.72 o 
   5  -5  10       36.62       26.54     16.91 o 
   6  -5  10       12.50       13.41     11.22 o 
  -8  -4  10        9.12       11.68     11.18 o 
  -7  -4  10        7.74        9.30      8.74 o 
  -6  -4  10        8.99       11.05      7.87 o 
  -5  -4  10       40.50       39.73     11.25 o 
  -4  -4  10       87.21      108.36     16.26 o 
  -3  -4  10      163.75      152.69     19.05 o 
  -2  -4  10      141.06      194.74     21.64 o 
  -1  -4  10      376.51      388.46     31.69 o 
   0  -4  10      712.63      724.58     52.24 o 
   1  -4  10      442.27      436.55     23.79 o 
   2  -4  10      528.43      505.29     30.37 o 
   3  -4  10      513.15      523.64     30.69 o 
   4  -4  10      423.49      466.15     31.76 o 
   5  -4  10      325.50      363.84     27.30 o 
   6  -4  10      329.07      354.94     41.68 o 
  -8  -3  10       26.56       24.71      8.24 o 
  -7  -3  10       15.38       21.52      7.60 o 
  -6  -3  10       23.80       23.96      7.47 o 
  -5  -3  10       74.47       76.59     16.25 o 
  -4  -3  10        5.80       17.78      4.08 o 
  -3  -3  10      170.35      118.42     28.87 o 
  -2  -3  10      116.09       92.76     23.36 o 
  -1  -3  10      131.18      139.44     10.35 o 
   0  -3  10       64.41       64.52      8.93 o 
   1  -3  10       66.61       98.75     15.56 o 
   2  -3  10        3.66       18.25      5.39 o 
   3  -3  10        0.26        3.79      4.91 o 
   4  -3  10       21.81       26.74      8.26 o 
   5  -3  10       17.49       18.32     12.35 o 
  -9  -2  10      222.14      205.51     19.11 o 
  -8  -2  10      120.35      108.26     11.94 o 
  -7  -2  10      285.15      252.25     14.90 o 
  -6  -2  10      306.84      300.51     15.88 o 
  -5  -2  10      211.98      199.51     14.35 o 
  -4  -2  10      341.03      349.43     20.16 o 
  -3  -2  10      336.88      350.64     18.18 o 
  -2  -2  10      126.54      120.06     10.07 o 
  -1  -2  10       39.72       46.36      6.10 o 
   0  -2  10        6.86        5.08      3.70 o 
   1  -2  10        1.67        9.72      9.49 o 
   2  -2  10       17.19       17.45      5.91 o 
   3  -2  10      104.85      104.07     13.28 o 
   5  -2  10        1.08        0.50      8.53 o 
  -9  -1  10       57.63       43.23      9.85 o 
  -8  -1  10        1.11        0.46      6.74 o 
  -7  -1  10      427.74      440.09     21.82 o 
  -6  -1  10      380.91      408.04     19.66 o 
  -5  -1  10      512.49      570.71     71.45 o 
  -4  -1  10     2316.25     2393.30     88.03 o 
  -3  -1  10      686.66      669.82     30.81 o 
  -2  -1  10     1006.20     1180.46     99.81 o 
  -1  -1  10      153.69      204.50     15.12 o 
   0  -1  10     1378.02     1634.66    140.43 o 
   1  -1  10      499.90      561.56     30.95 o 
   2  -1  10      210.52      253.21     19.39 o 
   3  -1  10      842.89      971.42     78.69 o 
   4  -1  10        3.23       15.00     12.68 o 
   5  -1  10       87.75      103.29     19.51 o 
  -9   0  10        2.67        0.09      7.14 o 
  -8   0  10        5.40       -0.72      5.26 o 
  -7   0  10      139.65      128.41     10.34 o 
  -6   0  10       25.19       20.25      4.79 o 
  -5   0  10       99.66      111.34     10.97 o 
  -4   0  10      115.49      132.83     11.39 o 
  -3   0  10       18.84       13.93      5.67 o 
  -2   0  10      130.23      127.76     12.44 o 
  -1   0  10       18.53       18.49      6.46 o 
   0   0  10        0.24       20.30      6.85 o 
   1   0  10       12.62       17.72      9.16 o 
   2   0  10        0.32       14.30      6.97 o 
   3   0  10      150.64      193.68     29.54 o 
   4   0  10       32.44        7.33     11.95 o 
 -10   1  10      107.81       95.03     15.91 o 
  -9   1  10       41.51       49.85     16.69 o 
  -8   1  10       43.28       30.69     14.98 o 
  -7   1  10       24.43       30.97     10.98 o 
  -6   1  10        7.16        3.64      5.09 o 
  -5   1  10       63.78       60.27      9.06 o 
  -4   1  10      241.99      254.73     17.93 o 
  -3   1  10      255.77      287.67     21.22 o 
  -2   1  10       63.12       70.66     12.21 o 
  -1   1  10      119.13      154.09     21.51 o 
   0   1  10       18.10       35.31     10.72 o 
   1   1  10       22.05       24.96     10.45 o 
   2   1  10       26.97       24.79     13.24 o 
   3   1  10        3.68       34.88     15.53 o 
   4   1  10        0.21        2.52     10.12 o 
 -10   2  10      196.24      204.47     21.75 o 
  -9   2  10      195.14      238.83     29.07 o 
  -8   2  10      239.14      222.13     17.85 o 
  -7   2  10      354.55      317.15     21.17 o 
  -6   2  10      357.54      390.78     34.88 o 
  -5   2  10      221.59      261.95     26.62 o 
  -4   2  10      203.78      203.54     20.14 o 
  -3   2  10       76.66      101.62     19.78 o 
  -2   2  10      152.21      123.46     16.63 o 
  -1   2  10      298.86      297.92     31.93 o 
   0   2  10      433.42      403.66     38.60 o 
   1   2  10      421.99      432.36     43.67 o 
   2   2  10      181.66      205.23     25.12 o 
   3   2  10       86.21       78.55     21.34 o 
 -10   3  10        0.24       11.11      7.69 o 
  -9   3  10        6.90       10.19     10.25 o 
  -8   3  10        5.73        4.41      5.01 o 
  -7   3  10        0.28        0.72      4.18 o 
  -6   3  10        0.03       19.85      9.86 o 
  -5   3  10       20.84       24.36     10.79 o 
  -4   3  10      142.53      128.93     20.44 o 
  -3   3  10      249.06      252.65     25.95 o 
  -2   3  10       37.28       30.93     10.72 o 
  -1   3  10      126.60      126.61     21.64 o 
   0   3  10      178.04      153.92     23.26 o 
   1   3  10       72.09       89.90     20.48 o 
   2   3  10      187.75      211.47     34.25 o 
  -9   4  10       16.83        8.33      7.60 o 
  -8   4  10        1.37       -0.20      4.71 o 
  -7   4  10        1.30       17.76      9.99 o 
  -6   4  10       19.64       -1.59      7.33 o 
  -4   4  10       11.18       17.36     11.58 o 
  -3   4  10      179.97      191.95     26.38 o 
  -2   4  10       15.23       20.11     10.16 o 
  -1   4  10       16.76       20.41     12.11 o 
   0   4  10       35.05       39.16     15.07 o 
   1   4  10        0.44        0.30      5.77 o 
  -9   5  10      205.34      191.36     30.40 o 
  -8   5  10       53.79       29.97     14.30 o 
  -7   5  10      162.64      155.71     24.66 o 
  -6   5  10      289.14      290.65     36.01 o 
  -5   5  10       77.61       87.51     19.35 o 
  -4   5  10      412.19      534.45     59.50 o 
  -3   5  10      343.99      339.97     38.96 o 
  -2   5  10      151.63      132.28     20.51 o 
  -1   5  10      108.47      108.65     22.37 o 
   0   5  10       78.04       89.14     22.43 o 
  -9   6  10       20.32        7.63     11.28 o 
  -8   6  10       26.42       22.77      9.52 o 
  -7   6  10       49.21       36.27     16.36 o 
  -6   6  10      152.02      141.64     25.72 o 
  -5   6  10       36.39       53.76     16.73 o 
  -4   6  10      364.99      420.08     52.63 o 
  -3   6  10      238.33      265.43     35.74 o 
  -2   6  10      141.36      145.86     24.09 o 
  -1   6  10      288.45      278.41     38.60 o 
  -8   7  10        4.18       12.81     13.24 o 
  -7   7  10       21.18       31.59     15.60 o 
  -6   7  10        0.58       17.42      9.56 o 
  -5   7  10       55.69       52.67     18.88 o 
  -4   7  10       27.33       47.06     20.14 o 
  -3   7  10        2.28       20.11     13.11 o 
  -2   7  10        8.36       10.09     10.69 o 
   0 -11  11       45.49       42.94     10.32 o 
   1 -11  11       17.05        2.65      7.37 o 
   2 -11  11       14.81       14.87     10.19 o 
   3 -11  11        8.64        3.35      8.70 o 
  -2 -10  11      207.57      220.86     29.90 o 
  -1 -10  11      151.82      155.48     22.93 o 
   0 -10  11       41.67       31.30     11.32 o 
   1 -10  11       37.66       36.61     12.61 o 
   2 -10  11      137.85      130.26     20.84 o 
   3 -10  11      236.94      235.00     29.57 o 
   4 -10  11      291.57      257.53     29.70 o 
  -4  -9  11      127.46      147.72     26.28 o 
  -3  -9  11      147.24      158.04     25.65 o 
  -2  -9  11      125.93      163.98     24.62 o 
  -1  -9  11       90.60       83.37     16.29 o 
   0  -9  11        0.56       -4.15      6.97 o 
   1  -9  11       33.41       25.39     10.32 o 
   2  -9  11       53.03       56.19     12.94 o 
   3  -9  11       29.83        6.94      8.16 o 
   4  -9  11        1.45        9.16      7.47 o 
   5  -9  11        9.74       -8.50      9.92 o 
  -5  -8  11       30.43       27.64     12.84 o 
  -4  -8  11       23.69       24.96     12.41 o 
  -3  -8  11       10.31       20.14     11.08 o 
  -2  -8  11        2.50        3.95      7.70 o 
  -1  -8  11        0.49        3.92      7.37 o 
   0  -8  11        5.34       12.38      7.67 o 
   1  -8  11       36.40       42.65     10.72 o 
   2  -8  11        0.24       -1.03      5.51 o 
   3  -8  11       17.02       26.05      8.93 o 
   4  -8  11       13.30       48.02     14.20 o 
   5  -8  11       37.80       37.77     13.81 o 
  -6  -7  11       73.47       56.12     14.74 o 
  -5  -7  11      136.75      120.27     19.45 o 
  -4  -7  11      223.64      189.30     23.96 o 
  -3  -7  11      309.99      296.46     27.11 o 
  -2  -7  11      255.07      306.32     29.97 o 
  -1  -7  11      432.37      398.35     35.15 o 
   0  -7  11      772.20      747.01     55.09 o 
   1  -7  11      280.27      234.97     20.91 o 
   2  -7  11      563.04      518.42     39.59 o 
   3  -7  11      313.17      373.29     38.33 o 
   4  -7  11      109.42      134.57     21.17 o 
   5  -7  11      123.67      137.06     22.24 o 
  -6  -6  11      137.65      108.82     16.79 o 
  -5  -6  11        2.41       -0.66      3.78 o 
  -4  -6  11       44.33       45.86     10.55 o 
  -3  -6  11        5.84       13.04      5.24 o 
  -2  -6  11       61.86       46.86      9.99 o 
  -1  -6  11       33.89       13.54      7.23 o 
   0  -6  11        7.61        8.40      6.21 o 
   1  -6  11       10.07       15.00      6.60 o 
   2  -6  11       47.85       60.83     14.30 o 
   3  -6  11       73.17       72.65     12.28 o 
   4  -6  11      136.62      184.19     25.62 o 
   5  -6  11      164.23      167.99     25.06 o 
  -6  -5  11        1.00       -8.20      9.19 o 
  -5  -5  11       14.90       19.18      9.89 o 
  -4  -5  11        0.02       -7.00      7.80 o 
  -3  -5  11        5.62        8.36      8.13 o 
  -2  -5  11       20.41       50.01     11.72 o 
  -1  -5  11      405.29      481.71     42.75 o 
   0  -5  11        4.70       34.91     11.12 o 
   1  -5  11        9.61       15.83      8.73 o 
   2  -5  11       20.84       19.45     10.09 o 
   3  -5  11       24.49       31.03      8.40 o 
   4  -5  11        9.72        5.04      8.36 o 
   5  -5  11       23.30       -4.05      8.70 o 
  -8  -4  11      208.30      190.99     30.50 o 
  -7  -4  11      433.52      486.76     45.70 o 
  -6  -4  11      203.08      235.70     26.65 o 
  -5  -4  11      314.08      358.42     31.23 o 
  -4  -4  11      276.51      290.52     29.84 o 
  -3  -4  11      221.92      228.73     25.29 o 
  -2  -4  11      780.08      854.00     62.89 o 
  -1  -4  11      700.13      771.44     57.65 o 
   0  -4  11      388.08      430.50     38.33 o 
   1  -4  11      262.10      233.74     27.41 o 
   2  -4  11      202.51      217.43     18.28 o 
   3  -4  11      154.19      152.49     14.14 o 
   4  -4  11      124.80      135.63     17.53 o 
   5  -4  11       51.63       71.53     13.28 o 
  -8  -3  11       10.02       29.77     13.94 o 
  -7  -3  11        0.01       -6.11      7.83 o 
  -6  -3  11       10.94       -2.19      7.17 o 
  -5  -3  11       29.31       25.55      9.46 o 
  -4  -3  11       40.69       22.67      7.47 o 
  -3  -3  11       19.87       16.29      8.89 o 
  -2  -3  11       48.15       68.66     13.44 o 
  -1  -3  11      140.35      160.03     12.75 o 
   0  -3  11      152.25      181.41     14.68 o 
   1  -3  11       62.89       95.65     12.46 o 
   2  -3  11      181.01      182.85     17.41 o 
   3  -3  11      142.13      138.65     15.13 o 
   4  -3  11      240.85      288.70     26.21 o 
  -8  -2  11        8.36       27.94      6.11 o 
  -7  -2  11       16.83       25.52      5.48 o 
  -6  -2  11       12.85       16.56      5.43 o 
  -5  -2  11       14.37       15.92      4.92 o 
  -4  -2  11       29.38       22.77      5.34 o 
  -3  -2  11       23.58       20.52      5.88 o 
  -2  -2  11       55.65       79.36      9.18 o 
  -1  -2  11       27.36       26.22      5.74 o 
   0  -2  11      210.60      235.25     19.21 o 
   1  -2  11       35.96       51.75     22.52 o 
   2  -2  11       32.59       40.02     12.96 o 
   3  -2  11      130.35      142.44     17.09 o 
   4  -2  11        1.71       -1.43      9.26 o 
  -9  -1  11      189.15      170.42     19.28 o 
  -8  -1  11       32.13       23.51      5.98 o 
  -7  -1  11      395.30      400.64     21.58 o 
  -6  -1  11      224.36      216.40     16.42 o 
  -5  -1  11      339.18      315.60     21.36 o 
  -4  -1  11      719.42      748.69     37.41 o 
  -3  -1  11      364.03      364.45     36.51 o 
  -2  -1  11      173.26      206.02     15.89 o 
  -1  -1  11      102.69      115.49     10.82 o 
   0  -1  11       39.90       63.65     10.66 o 
   1  -1  11      107.70      110.15     11.88 o 
   2  -1  11       93.67       74.80     16.33 o 
   3  -1  11        3.26       -0.66      7.73 o 
   4  -1  11       95.23       99.56     24.79 o 
  -9   0  11        0.86       15.15     12.71 o 
  -8   0  11       27.13       24.23      6.29 o 
  -7   0  11        5.11       22.48      6.88 o 
  -6   0  11        7.49        3.39      8.25 o 
  -5   0  11       32.71       26.06     10.92 o 
  -4   0  11       43.07       48.12      8.35 o 
  -3   0  11      103.65       93.73     10.57 o 
  -2   0  11      150.01      165.97     14.98 o 
  -1   0  11      584.62      753.92     90.55 o 
   0   0  11      806.88      998.10     77.62 o 
   1   0  11      429.04      490.37     44.24 o 
   2   0  11      662.18      705.43     64.25 o 
   3   0  11      274.30      292.08     39.09 o 
  -9   1  11       68.37       56.08     10.87 o 
  -8   1  11      103.02       96.72     12.00 o 
  -7   1  11      166.21      147.25     13.98 o 
  -6   1  11       90.91       98.25     60.23 o 
  -5   1  11      554.58      594.86     34.16 o 
  -4   1  11      185.65      184.87     15.12 o 
  -3   1  11       19.07       26.22     13.24 o 
  -2   1  11       18.66        4.71      8.06 o 
  -1   1  11        2.63        6.57      9.39 o 
   0   1  11       27.94       29.84     12.28 o 
   1   1  11        9.85        5.97      8.73 o 
   2   1  11       10.80        5.91     10.55 o 
   3   1  11       24.91       57.61     19.55 o 
  -9   2  11       49.91       43.03     21.06 o 
  -8   2  11      128.73      112.04     13.21 o 
  -7   2  11      104.98      131.06     19.88 o 
  -6   2  11      215.98      205.49     25.39 o 
  -5   2  11      182.76      179.41     24.23 o 
  -4   2  11       76.82      109.85     18.82 o 
  -3   2  11       45.40       74.84     18.88 o 
  -2   2  11       55.94       52.07     13.41 o 
  -1   2  11        7.86       20.28     11.75 o 
   0   2  11        0.03       13.57     10.39 o 
   1   2  11        4.66       -7.43      9.92 o 
   2   2  11        7.69        2.59     10.69 o 
  -9   3  11       85.23       72.51     18.42 o 
  -8   3  11      125.70      153.86     24.79 o 
  -7   3  11      230.12      232.87     29.84 o 
  -6   3  11      414.20      417.16     43.18 o 
  -5   3  11      429.21      467.34     46.20 o 
  -4   3  11      447.38      505.51     49.18 o 
  -3   3  11      655.95      750.00     65.78 o 
  -2   3  11      310.56      324.64     33.59 o 
   0   3  11      225.33      186.41     28.71 o 
   1   3  11      108.63      103.74     19.05 o 
  -9   4  11       42.84       39.39     16.06 o 
  -7   4  11        0.06       10.02     10.35 o 
  -6   4  11        0.00       -6.50      9.92 o 
  -5   4  11       40.31       49.78     16.03 o 
  -4   4  11       73.60       86.98     21.27 o 
  -3   4  11        2.83        7.67     10.55 o 
  -2   4  11       51.72       42.11     13.74 o 
  -1   4  11       89.16       95.91     21.31 o 
   0   4  11       62.26       41.88     18.09 o 
  -8   5  11       54.36       54.43     18.45 o 
  -7   5  11        0.66       -1.53      9.13 o 
  -6   5  11        0.38       19.28     13.44 o 
  -5   5  11      155.35      163.78     27.38 o 
  -4   5  11      130.69      156.78     33.25 o 
  -3   5  11        9.12       23.40      9.96 o 
  -2   5  11       14.69        7.87      9.52 o 
  -1   5  11       18.39       -4.61     10.95 o 
  -7   6  11      205.62      152.46     29.90 o 
  -6   6  11       56.94       25.72     16.89 o 
  -5   6  11      115.00      106.63     24.72 o 
  -4   6  11      275.28      365.62     53.33 o 
  -3   6  11       83.00       91.00     22.53 o 
  -1 -10  12       46.76       35.11     10.79 o 
   0 -10  12       27.28       35.41     12.94 o 
   1 -10  12       20.11       32.36     12.28 o 
   2 -10  12       68.68       38.76     13.08 o 
  -3  -9  12       26.17       23.33     13.51 o 
  -2  -9  12       95.52      117.68     21.70 o 
  -1  -9  12      132.94      138.66     21.57 o 
   0  -9  12      106.01       89.27     16.53 o 
   1  -9  12      134.84      118.64     19.25 o 
   2  -9  12      180.59      142.94     19.98 o 
   3  -9  12      208.17      190.63     22.50 o 
  -4  -8  12       34.59       33.22     13.37 o 
  -3  -8  12       46.47       54.79     11.25 o 
  -2  -8  12       51.91       72.15     15.20 o 
  -1  -8  12        2.93        5.71      5.74 o 
   0  -8  12        7.07       -1.99      5.81 o 
   1  -8  12        2.28        9.79      6.80 o 
   2  -8  12        5.27        6.37      6.94 o 
   3  -8  12       24.84       11.88     10.59 o 
  -5  -7  12       73.79       45.43     12.91 o 
  -4  -7  12      114.63       93.26     15.86 o 
  -3  -7  12       77.03       75.37     14.30 o 
  -2  -7  12       27.40       33.39      9.82 o 
  -1  -7  12       22.09       13.44      7.96 o 
   0  -7  12       41.31       24.16      9.62 o 
   1  -7  12       21.73       40.79     13.44 o 
   2  -7  12       18.83       24.19     11.95 o 
   3  -7  12       17.07       20.01     11.55 o 
   4  -7  12       12.37        0.30      7.14 o 
  -6  -6  12      124.19      110.65     22.20 o 
  -5  -6  12       49.29       47.69     15.70 o 
  -4  -6  12      312.16      244.62     26.22 o 
  -3  -6  12      287.85      209.98     23.26 o 
  -2  -6  12      109.69      130.03     20.48 o 
  -1  -6  12     1648.93     1774.88    124.95 o 
   0  -6  12      285.93      324.24     30.80 o 
   1  -6  12      512.40      528.57     48.45 o 
   2  -6  12      569.32      603.74     54.33 o 
   3  -6  12      128.26      169.15     25.02 o 
   4  -6  12      292.34      343.25     40.69 o 
  -6  -5  12       38.65       43.01     13.11 o 
  -5  -5  12        5.29       11.22      7.00 o 
  -4  -5  12       28.77       13.31     10.09 o 
  -3  -5  12        8.50       17.79      9.86 o 
  -2  -5  12        7.60       11.65      8.46 o 
  -1  -5  12       34.30       51.37     10.92 o 
   0  -5  12       15.33       10.72      6.44 o 
   1  -5  12       29.11       35.28     12.35 o 
   2  -5  12       78.83      102.78     15.30 o 
   3  -5  12       32.59       35.28     13.34 o 
   4  -5  12       61.95       65.11     17.69 o 
  -7  -4  12       33.66       46.83     15.03 o 
  -6  -4  12       22.21       34.12     12.84 o 
  -5  -4  12        2.62       26.32     11.02 o 
  -4  -4  12        1.34       -7.33      7.93 o 
  -3  -4  12        4.14        5.84      8.03 o 
  -2  -4  12      104.31      115.52     18.92 o 
  -1  -4  12      160.38      168.49     24.13 o 
   0  -4  12       36.92       48.62     13.91 o 
   1  -4  12       28.29       27.21     12.01 o 
   2  -4  12        6.41        0.27      6.74 o 
   3  -4  12        9.32       11.32      9.89 o 
   4  -4  12       21.80        7.07     11.02 o 
  -7  -3  12      403.95      456.22     49.25 o 
  -6  -3  12      322.78      359.35     39.03 o 
  -5  -3  12      403.07      449.62     44.44 o 
  -4  -3  12      293.49      342.43     36.27 o 
  -3  -3  12      370.01      407.04     40.82 o 
  -2  -3  12      599.47      643.23     52.67 o 
  -1  -3  12      487.17      533.65     50.31 o 
   0  -3  12      226.47      265.65     22.28 o 
   1  -3  12      184.88      192.93     19.05 o 
   2  -3  12      145.18      139.29     17.89 o 
   3  -3  12      189.37      160.06     16.79 o 
  -8  -2  12       15.08        1.69      6.24 o 
  -7  -2  12        0.67       -2.06      7.80 o 
  -6  -2  12        3.99       12.08      5.51 o 
  -5  -2  12       29.46        4.98      8.53 o 
  -4  -2  12       33.77       30.44      9.33 o 
  -3  -2  12       22.13       37.64      6.87 o 
  -2  -2  12       95.53       96.59     27.36 o 
  -1  -2  12      264.12      304.07     21.72 o 
   0  -2  12      409.97      534.22     35.90 o 
   1  -2  12      185.94      185.55     29.42 o 
   2  -2  12      209.02      175.15     22.47 o 
   3  -2  12      212.30      192.52     30.13 o 
  -8  -1  12       67.87       37.85     10.06 o 
  -7  -1  12      174.57      182.44     18.02 o 
  -6  -1  12      133.90      146.42     19.23 o 
  -5  -1  12      109.54      120.07     18.85 o 
  -4  -1  12       95.35       92.05     16.83 o 
  -3  -1  12        0.47       -0.08      3.90 o 
  -2  -1  12        2.73        3.02     10.87 o 
  -1  -1  12        1.29        2.16      7.60 o 
   0  -1  12       26.01       32.27      9.77 o 
   1  -1  12        0.85        1.69      5.77 o 
   2  -1  12       28.17       31.53     15.66 o 
   3  -1  12       50.44       59.27     20.58 o 
  -8   0  12      161.51      113.50     18.54 o 
  -7   0  12      168.81      178.70     22.62 o 
  -6   0  12       62.91       69.09     10.80 o 
  -5   0  12      433.22      414.21     26.57 o 
  -4   0  12      396.28      388.97     26.39 o 
  -3   0  12      368.77      380.08     26.08 o 
  -2   0  12      256.81      269.29     22.27 o 
  -1   0  12      215.19      169.00    100.67 o 
   0   0  12      128.66      154.95     25.49 o 
   1   0  12       70.48       48.42     14.17 o 
   2   0  12        6.68        2.29      9.92 o 
  -8   1  12      101.85       63.52     41.80 o 
  -7   1  12      197.38      187.47     25.32 o 
  -6   1  12      141.70      164.44     22.47 o 
  -5   1  12      461.98      460.24     43.01 o 
  -4   1  12      207.33      233.74     27.28 o 
  -3   1  12      268.28      310.76     41.12 o 
  -2   1  12      144.77      130.96     23.99 o 
  -1   1  12      476.25      588.31     60.10 o 
   0   1  12      351.81      376.64     42.68 o 
   1   1  12      177.34      203.34     29.74 o 
  -8   2  12       11.47       22.37     12.45 o 
  -7   2  12        1.40        4.51      8.63 o 
  -6   2  12       13.96       21.97     11.28 o 
  -5   2  12       20.51       14.74     10.92 o 
  -4   2  12        6.51        6.47      9.92 o 
  -3   2  12        1.48       27.61     16.03 o 
  -2   2  12       18.36       29.20     14.30 o 
   0   2  12        3.19       16.59     12.81 o 
   1   2  12        2.03       -0.96      9.43 o 
  -8   3  12      116.74      103.64     22.07 o 
  -7   3  12      130.27      163.81     27.05 o 
  -6   3  12      157.55      175.83     28.38 o 
  -5   3  12       69.45       61.23     17.69 o 
  -4   3  12       34.70       27.55     15.40 o 
  -3   3  12      100.43      144.96     31.66 o 
  -2   3  12       61.47       20.94     12.45 o 
  -1   3  12       28.36       16.33     12.91 o 
   0   3  12       11.28       22.07     14.83 o 
  -8   4  12       73.86       80.48     21.21 o 
  -7   4  12      258.75      227.60     33.49 o 
  -6   4  12      227.25      250.30     36.31 o 
  -5   4  12      155.88      195.80     31.49 o 
  -4   4  12      515.69      583.07     63.85 o 
  -3   4  12      268.53      292.08     40.42 o 
  -2   4  12      183.02      153.62     25.95 o 
  -1   4  12      251.12      170.88     31.89 o 
  -7   5  12       14.66       -2.95     11.38 o 
  -6   5  12        0.03        1.26     10.32 o 
  -5   5  12       12.07       12.28     14.00 o 
  -4   5  12        1.45       -5.04     12.45 o 
  -3   5  12        4.35        5.08     11.28 o 
  -1  -9  13       95.67       89.41     14.44 o 
   0  -9  13       68.02       57.68     14.47 o 
   1  -9  13      120.70       77.89     13.01 o 
  -3  -8  13       29.39       41.42     12.51 o 
  -2  -8  13       82.64       78.19     16.33 o 
  -1  -8  13       74.97       80.45     14.93 o 
   0  -8  13      107.71       91.43     16.53 o 
   1  -8  13      212.06      228.33     31.96 o 
   2  -8  13      249.28      283.62     38.00 o 
  -4  -7  13       34.73       37.63     16.33 o 
  -3  -7  13        1.02       -4.02      7.73 o 
  -2  -7  13        1.50       13.81      7.63 o 
  -1  -7  13        4.93       -0.70      5.08 o 
   0  -7  13        4.02       31.49     13.31 o 
   1  -7  13        2.94       -6.07      8.73 o 
  -5  -6  13       74.22       75.83     19.35 o 
  -4  -6  13      114.46      133.78     23.80 o 
  -3  -6  13       57.85       44.97     15.20 o 
  -2  -6  13       43.08       42.28     10.69 o 
  -1  -6  13      100.10       89.01     18.39 o 
   0  -6  13      106.84       98.33     20.01 o 
   1  -6  13       37.23       22.43     12.88 o 
   2  -6  13        8.60        1.92      8.79 o 
   3  -6  13        8.13       -1.13      8.46 o 
  -6  -5  13       18.38       24.26     12.78 o 
  -5  -5  13       53.93       73.54     17.39 o 
  -4  -5  13      100.09       68.40     17.69 o 
  -3  -5  13       15.10       36.80     13.18 o 
  -2  -5  13      274.56      278.64     34.12 o 
  -1  -5  13      378.16      411.06     44.04 o 
   0  -5  13      148.75      145.16     24.33 o 
   1  -5  13      438.27      446.73     48.65 o 
   2  -5  13      238.42      236.92     34.02 o 
   3  -5  13      119.71      142.41     26.25 o 
  -6  -4  13        3.01       11.02     10.06 o 
  -5  -4  13       14.02        9.13     10.45 o 
  -4  -4  13        6.17       12.54     10.22 o 
  -3  -4  13       29.90       39.13     13.77 o 
  -2  -4  13      113.35      112.74     21.27 o 
  -1  -4  13        2.43       14.54     10.49 o 
   0  -4  13        4.76        7.04      6.67 o 
   1  -4  13       18.60       45.86     15.43 o 
   2  -4  13       59.56       43.57     15.76 o 
  -7  -3  13       34.41       52.87     16.86 o 
  -6  -3  13       39.68       54.66     16.20 o 
  -5  -3  13       41.42       60.23     16.06 o 
  -4  -3  13       22.22       38.46     14.14 o 
  -3  -3  13       98.02      105.87     20.44 o 
  -2  -3  13       17.32       24.13     12.38 o 
  -1  -3  13        4.09       23.16     12.38 o 
   0  -3  13       17.12        9.72     10.22 o 
   1  -3  13        3.07       29.40     13.51 o 
   2  -3  13        1.51       -7.77     10.22 o 
  -7  -2  13       37.36       58.48     17.62 o 
  -6  -2  13      150.71      152.93     26.35 o 
  -5  -2  13      214.59      232.97     31.06 o 
  -4  -2  13      394.76      373.12     41.12 o 
  -3  -2  13      551.06      640.58     60.47 o 
  -2  -2  13      522.99      567.20     55.29 o 
  -1  -2  13      351.08      399.61     30.74 o 
   0  -2  13      252.64      295.46     25.24 o 
   1  -2  13      129.23      131.06     16.18 o 
   2  -2  13       82.51       37.21     10.64 o 
  -7  -1  13        2.91       24.72     13.24 o 
  -6  -1  13       12.62       15.90     11.25 o 
  -5  -1  13       29.34       34.00     18.63 o 
  -4  -1  13       21.95       19.91      7.47 o 
  -3  -1  13       57.97       43.27      9.54 o 
  -2  -1  13       79.66      100.90     14.87 o 
  -1  -1  13      130.75      150.14     17.06 o 
   0  -1  13       50.47       63.95     17.62 o 
   1  -1  13       61.84       38.46     18.05 o 
  -7   0  13       27.40       21.56     25.45 o 
  -6   0  13       34.52       38.78      9.10 o 
  -5   0  13       32.07       42.29      9.33 o 
  -4   0  13        6.84        3.82      8.79 o 
  -3   0  13        2.29       -4.77      6.34 o 
  -2   0  13       37.38       14.05     11.23 o 
  -1   0  13       34.23       31.33     13.24 o 
   0   0  13        0.20        2.22     10.52 o 
   1   0  13        7.09        4.94      9.76 o 
  -7   1  13      157.01      170.55     25.62 o 
  -6   1  13      219.44      214.16     28.61 o 
  -5   1  13      381.56      413.84     43.67 o 
  -4   1  13      163.45      205.73     27.71 o 
  -3   1  13       82.87      100.13     23.13 o 
  -2   1  13      126.84      131.52     26.78 o 
  -1   1  13      191.46      174.73     27.58 o 
   0   1  13      136.08      124.49     26.28 o 
  -7   2  13       26.98       24.66     13.41 o 
  -6   2  13       70.46       39.43     15.50 o 
  -5   2  13      124.63      111.71     23.93 o 
  -4   2  13      180.25      210.57     30.90 o 
  -3   2  13      120.85      136.03     32.46 o 
  -2   2  13      187.62      162.48     30.27 o 
  -1   2  13      151.20      109.19     22.53 o 
  -7   3  13        0.12       41.09     15.50 o 
  -6   3  13        5.65      -11.32     13.84 o 
  -5   3  13        4.55        9.26     12.35 o 
  -4   3  13        0.06       -1.53     10.55 o 
  -3   3  13        0.29       -3.39     14.20 o 
  -2   3  13        6.63        1.46     10.06 o 
  -5   4  13       11.25       13.64     14.50 o 
  -2  -7  14       63.01       81.21     15.80 o 
  -1  -7  14       65.96       61.16     17.03 o 
   0  -7  14       35.63       27.61     13.44 o 
  -4  -6  14       41.22       37.34     15.60 o 
  -3  -6  14       20.46       36.67     15.13 o 
  -2  -6  14        6.61       -1.99      8.60 o 
  -1  -6  14       25.71        0.37      7.07 o 
   0  -6  14        4.28       12.11      7.90 o 
   1  -6  14        8.75        1.56      8.36 o 
  -5  -5  14      150.74      143.77     22.83 o 
  -4  -5  14      140.11      110.75     23.30 o 
  -3  -5  14       29.00       34.68     14.27 o 
  -2  -5  14      160.87      117.25     23.89 o 
  -1  -5  14      127.18       84.03     20.24 o 
   0  -5  14       97.95       85.79     20.91 o 
   1  -5  14       60.61       33.15     15.37 o 
  -5  -4  14      124.64      126.44     25.45 o 
  -4  -4  14      209.28      197.90     26.91 o 
  -3  -4  14       68.11       63.32     18.09 o 
  -2  -4  14      624.86      586.52     61.79 o 
  -1  -4  14      135.00      142.54     25.62 o 
   0  -4  14       98.51       87.18     20.54 o 
   1  -4  14      225.91      215.68     34.08 o 
  -6  -3  14        0.53       -0.63      8.70 o 
  -5  -3  14        0.93        3.48     10.06 o 
  -4  -3  14       26.32       12.74     11.88 o 
  -3  -3  14       11.55       20.24     12.01 o 
  -2  -3  14       37.57       31.93     14.50 o 
  -1  -3  14        2.45       11.48     11.55 o 
   0  -3  14        2.07       31.66     14.37 o 
   1  -3  14        1.34        5.11     10.92 o 
  -6  -2  14       82.69       98.33     21.77 o 
  -5  -2  14       58.52       50.71     17.12 o 
  -4  -2  14       79.09      107.36     24.46 o 
  -3  -2  14       47.47       58.34     18.62 o 
  -2  -2  14        3.64       30.33     14.47 o 
  -1  -2  14        0.62       28.18     14.74 o 
   0  -2  14        3.09        9.49     10.95 o 
  -6  -1  14      123.23      124.75     25.85 o 
  -5  -1  14      192.80      148.21     23.50 o 
  -4  -1  14      230.61      276.22     38.66 o 
  -3  -1  14      290.34      315.51     42.51 o 
  -2  -1  14      266.76      315.71     42.88 o 
  -1  -1  14      309.55      358.39     46.83 o 
  -6   0  14        0.31       -1.23      6.90 o 
  -5   0  14        8.85       19.91     13.08 o 
  -4   0  14        0.03        6.92      6.00 o 
  -3   0  14       21.16       32.16     15.23 o 
  -2   0  14       66.93       46.43     23.00 o 
  -1   0  14      106.78       76.56     25.92 o 
  -6   1  14        4.66        3.22      9.19 o 
  -5   1  14        4.37       -5.34     10.29 o 
  -4   1  14        7.18       12.38     12.01 o 
  -3   1  14        3.82       23.96     15.80 o 
  -2   1  14        7.95       30.70     17.95 o 
                                                 
